# Supplementary material for: Fasting before or after wound injury accelerates wound healing through the activation of pro-angiogenic SMOC1 and SCG2
Source: Theranostics. 2020 Feb 19;10(8):3779–92. doi: 10.7150/thno.44115 (PMC7069085; doi:10.7150/thno.44115)
Supplement: Supplementary file 2 — Supplementary table. [file thnov10p3779s2.xlsx]

## Sheet: Union_for_cluster
gene_id	N24_1	N24_2	N24_3	F24_1	F24_2	F24_3	F24N24_1	F24N24_2	F24N24_3	N48_1	N48_2	N48_3
ENSG00000210082	2345.06	2091.45	1830.15	2634.43	2802.72	3163.97	3695.5	4377.99	3320.45	4571.48	5118.19	6011.69
ENSG00000198840	4542.42	4296.96	2943.6	2289.85	2292.6	2484.01	2598.73	3792.27	4010.75	2259.34	2508.68	2812.24
ENSG00000210140	1803.97	1560.31	1374.58	1673.65	1745.55	2207.02	2225.32	2930.09	2344.6	2621.72	2816.38	3430.77
ENSG00000210135	1394.91	1130.14	850.35	1156.58	1266.96	1608.43	1718.28	1924.78	1724.31	1957.49	2139.46	2795.85
ENSG00000198727	1938.6	1979.78	1903.52	1821.25	1727.94	1813.64	1318.69	1495.13	1742.05	1217.22	1246.17	1125.1
ENSG00000198763	2045.2	2035.39	1900.58	1501.34	1426.15	1525.28	997.753	1123	1481.56	891.301	961.854	880.255
ENSG00000075624	1771.48	1634.44	1663.45	1184.59	1135.83	1282.9	1148.19	1244.12	1547.97	1167.53	1159.83	996.31
ENSG00000198888	1499.33	1391.26	1325.09	1287.29	1287.49	1419.85	751.158	818.744	1019.95	733.481	765.528	736.94
ENSG00000274012	1055.79	1326.67	723.38	812.69	1166.84	767.508	777.214	976.949	989.209	555.286	628.186	706.114
ENSG00000044574	105.925	106.775	100.48	70.4465	69.9713	72.6028	1198.11	1159.02	138.921	2323.67	2282.39	2308.18
ENSG00000096384	1178.73	1100.23	1054.5	687.897	633.852	693.892	682.24	708.321	851.36	793.949	788.942	762.553
ENSG00000125148	503.663	449.693	449.684	421.898	496.443	567.324	607.438	759.5	601.805	818.055	899.862	918.65
ENSG00000211459	538.9	487.02	410.606	511.176	506.666	573.177	550.643	643.615	552.491	716.396	751.292	904.683
ENSG00000179218	212.139	194.472	177.643	117.733	117.326	131.341	572.252	622.612	344.419	945.216	946.016	1023.99
ENSG00000188229	578.221	509.557	523.543	385.238	355.269	422.416	359.039	376.133	492.816	369.272	370.236	327.529
ENSG00000249992	279.627	293.407	319.733	439.539	309.904	366.053	421.794	406.499	407.97	534.313	512.135	444.408
ENSG00000109971	622.137	500.102	429.623	342.809	313.988	382.44	242.696	265.75	420.148	308.385	297.99	316.908
ENSG00000080824	521.147	483.029	481.173	265.946	295.333	232.982	363.993	309.582	361.273	278.768	279.549	249.157
ENSG00000132507	515.811	450.184	420.73	289.41	266.617	290.569	272.125	307.112	395.02	292.106	295.478	272.222
ENSG00000196611	362.162	340.893	322.918	224.949	175.465	188.391	206.704	214.111	221.852	418.613	377.98	385.244
ENSG00000177469	352.937	318.674	327.31	268.159	266.567	302.229	195.381	212.158	274.117	190.877	197.185	174.57
ENSG00000166598	86.9169	90.6349	88.3318	73.4571	86.2817	65.0533	361.508	314.184	100.937	561.113	543.617	696.209
ENSG00000196205	215.48	215.032	200.142	239.168	237.224	269.065	241.164	255.222	226.425	290.719	296.41	367.624
ENSG00000127022	240.156	227.131	208.528	150.336	151.196	143.286	288.014	263.011	192.258	382.2	375.115	425.784
ENSG00000159335	195.666	195.325	203.509	276.461	289.478	350.086	243.179	245.244	279.02	240.385	250.071	222.191
ENSG00000181163	368.905	316.669	294.913	196.178	199.573	184.662	229.076	212.937	215.19	249.828	253.203	269.387
ENSG00000175166	305.53	285.208	280.66	185.151	171.685	198.417	193.755	208.583	258.711	225.652	223.989	194.482
ENSG00000176014	328.038	292.825	305.805	201.68	168.919	191.853	180.571	188.834	261.721	183.023	188.705	157.818
ENSG00000197746	159.633	157.275	155.711	227.893	229.62	263.486	232.189	250.431	234.651	240.833	239.872	243.021
ENSG00000163513	169.288	166.705	166.247	197.187	204.489	197.596	257.037	242.698	189.378	257.927	255.214	257.719
ENSG00000228253	303.628	255.858	214.296	191.666	173.769	194.017	192.607	245.403	292.367	125.975	146.938	217.03
ENSG00000126432	159.437	141.701	150.145	216.617	214.742	250.618	199.84	232.854	233.702	217.94	232.978	225.722
ENSG00000135624	295.38	271.503	235.326	161.105	152.322	170.12	162.332	184.867	224.769	181.024	176.358	169.243
ENSG00000106366	269.845	256.202	249.246	82.7078	70.8691	82.4861	211.701	219.893	209.004	227.375	238.49	200.43
ENSG00000197451	273.526	255.061	244.243	179.544	165.123	175.31	146.899	157.463	188.468	156.89	157.965	139.46
ENSG00000123975	231.519	223.604	186.631	159.675	161.198	174.399	182.127	193.016	223.793	133.696	141.389	149.94
ENSG00000115484	250.351	231.624	209.837	139.476	134.495	141.344	160.438	163.801	184.473	166.045	163.743	164.378
ENSG00000119335	238.988	214.325	201.436	141.919	144.25	143.37	166.063	161.558	167.294	170.531	169.394	177.76
ENSG00000169715	157.792	138.013	114.508	98.5157	130.536	138.562	190.576	223.694	166.907	214.51	221.24	291.283
ENSG00000142871	293.34	285.543	287.86	110.446	111.234	119.408	146.884	155.17	151.552	130.673	131.701	122.066
ENSG00000118523	290.79	287.095	288.311	120.888	128.476	124.307	143.778	136.568	146.452	120.083	121.417	112.287
ENSG00000155660	72.99	67.1259	67.1128	48.2954	42.455	48.7365	185.622	197.561	82.877	389.379	369.841	409.75
ENSG00000117399	235.45	225.284	216.208	136.463	130.663	150.759	133.882	139.397	180.793	147.216	146.882	120.317
ENSG00000182117	233.76	201.913	206.014	150.305	132.19	145.363	142.455	150.348	186.296	126.296	138.289	124.292
ENSG00000244313	241.319	204.817	145.318	111.633	120.815	125.46	125.39	193.573	204.314	125.825	134.694	161.469
ENSG00000164032	203.141	185.005	182.608	143.114	139.748	147.71	125.769	122.945	156.999	129.488	134.038	115.229
ENSG00000122862	196.555	172.222	144.843	94.0315	83.834	88.0974	167.093	157.031	164.259	156.002	167.875	185.388
ENSG00000165283	202.52	172.423	174.936	116.084	106.898	126.37	122.654	133.956	154.346	144.31	145.847	140.514
ENSG00000150753	204.759	196.105	188.429	113.183	105.612	110.451	120.194	119.483	139.116	119.452	120.781	108.802
ENSG00000101367	188.465	174.104	163.595	111.562	110.658	115.965	130.605	126.279	150.504	112.016	111.452	112.262
ENSG00000167553	182.081	169.217	181.957	122.01	105.791	122.064	107.459	110.56	151.612	117.847	116.328	100.284
ENSG00000144381	190.59	175.06	178.172	97.9761	101.552	89.805	120.061	108.317	115.462	135.246	129.826	133.036
ENSG00000124767	164.86	161.63	149.72	104.585	105.975	94.9547	134.624	127.07	131.08	126.527	122.692	129.934
ENSG00000163902	119.973	110.038	104.96	80.7814	77.8334	91.3134	130.201	140.915	119.226	178.022	184.104	191.612
ENSG00000167004	99.3402	91.532	84.5667	61.9064	58.8404	62.5745	145.75	154.236	105.928	214.592	208.372	240.085
ENSG00000185624	109.554	101.808	104.278	102.854	96.6339	109.441	123.151	132.089	126.629	171.342	172.923	169.452
ENSG00000041982	96.8119	105.949	105.001	97.8977	70.791	78.0232	141.466	150.882	134.293	184.511	173.959	174.07
ENSG00000114867	169.762	169.36	167.005	118.555	112.213	124.15	100.441	105.112	125.972	109.847	108.634	97.4981
ENSG00000225630	170.702	171.638	178.858	141.583	129.104	132.498	82.0894	106.925	135.597	74.3386	77.4476	81.8146
ENSG00000128272	105.022	99.3189	92.7171	88.0881	84.1581	88.0288	144.469	153.47	84.6826	180.02	182.485	179.151
ENSG00000108106	167.857	144.547	154.207	114.886	97.1529	123.097	98.4705	110.684	139.437	102.714	111.49	89.4489
ENSG00000183684	197.689	158.094	150.953	111.031	104.876	121.596	93.9758	98.8301	133.053	98.8268	100.134	83.8237
ENSG00000114850	147.02	134.927	118.726	73.8569	75.5245	67.0774	125.818	117.552	86.147	155.129	149.853	167.121
ENSG00000074842	111.28	96.8694	91.0867	77.3048	71.2437	81.7854	112.21	129.738	107.086	168.07	168.876	176.96
ENSG00000184216	157.861	142.611	148.833	110.385	95.6044	113.706	96.1113	102.825	126.789	106.012	106.048	85.5091
ENSG00000125968	197.195	166.425	161.932	91.7844	78.8681	82.654	103.097	104.61	183.129	74.3704	78.1809	66.0945
ENSG00000115758	203.377	173.951	152.481	89.7092	72.1094	79.5064	91.7012	106.575	123.083	98.9469	94.7057	96.102
ENSG00000006327	173.946	143.177	143.136	100.643	88.502	104.383	94.4498	107.263	113.622	96.0621	97.7732	89.2302
ENSG00000023734	155.887	144.391	130.677	101.517	95.8375	93.1514	97.4283	97.2974	103.115	92.6897	90.4104	92.1933
ENSG00000108561	176.827	151.112	142.911	83.9415	74.3545	83.9492	86.5043	89.1691	112.601	97.1353	93.0002	88.5786
ENSG00000182481	143.003	141.345	138.225	92.3302	93.9969	87.6267	96.8678	96.0018	114.859	89.2376	89.2447	80.6699
ENSG00000128228	27.4416	25.4965	28.8842	22.0568	19.9993	22.9108	157.66	161.901	32.2442	264.699	268.216	224.76
ENSG00000166794	86.0419	74.8319	74.0228	53.5237	52.1673	58.4473	106.174	123.309	94.0056	172.095	167.77	191.147
ENSG00000141522	134.424	126.987	135.595	100.701	86.8146	104.26	88.1417	89.143	120.78	93.8907	92.5564	76.8085
ENSG00000168439	158.197	145.383	140.483	88.4771	78.5083	91.9808	80.2565	88.3699	120.857	82.936	84.1181	73.9071
ENSG00000198959	177.509	154.934	153.372	69.415	98.2855	120.909	68.8532	72.015	94.0794	80.2097	79.5616	63.7354
ENSG00000115053	137.465	130.109	132.857	83.2771	87.2985	77.8125	96.7542	89.5862	83.8678	106.21	103.323	101.937
ENSG00000136026	107.795	100.411	104.244	70.9534	67.2189	78.3486	105.226	110.302	112.174	125.74	128.28	118.498
ENSG00000142634	127.547	118.537	124.43	115.579	97.6588	113.768	77.9893	82.4782	110.71	82.1973	85.7418	78.6622
ENSG00000110958	147.123	136.705	115.419	80.7254	78.7107	85.9086	89.8079	97.635	110.763	85.6134	84.955	88.6961
ENSG00000120438	150.598	145.29	138.552	82.6425	81.5111	77.0261	87.3237	85.4464	103.908	83.611	83.6352	81.6533
ENSG00000213585	131.451	117.522	114.499	82.2359	74.5981	83.1573	90.5948	99.3045	109.496	97.6183	98.6942	101.804
ENSG00000143256	108.036	105.583	104.541	72.7546	63.5673	73.0008	95.5307	92.2577	90.9439	117.53	126.614	130.356
ENSG00000177700	128.18	122.995	117.168	96.768	96.1102	110.058	75.9218	83.5817	109.544	78.08	80.2361	71.3612
ENSG00000025772	128.535	114.101	116.884	71.6139	66.9111	75.4102	91.0485	97.3583	111.075	95.6816	100.111	87.9991
ENSG00000099194	22.4978	26.6865	26.4325	241.054	263.331	289.85	45.7169	50.656	58.7222	39.1733	35.7689	38.6312
ENSG00000169230	127.053	121.721	129.27	87.8395	72.353	86.5657	67.8693	74.2873	101.113	88.5401	90.4918	81.6458
ENSG00000090861	50.3707	49.1523	48.7429	47.3406	44.594	51.0627	99.6575	108.163	58.8791	186.08	182.026	194.527
ENSG00000163468	137.312	121.275	114.697	77.0916	71.8941	83.4849	76.2669	80.3441	105.481	83.3953	84.0644	75.494
ENSG00000173812	89.8865	85.0507	76.4042	66.8936	60.0287	66.6114	87.2703	95.004	83.7486	129.214	124.521	138.094
ENSG00000143977	142.345	120.061	97.9118	74.018	75.6034	79.0049	78.6276	88.5253	113.166	68.0343	69.9043	76.6929
ENSG00000125817	116.917	102.686	106.225	93.5991	89.911	99.3926	74.2795	79.1377	101.892	73.5903	77.4032	63.2567
ENSG00000115128	131.268	111.752	89.2223	71.6665	66.5042	69.2332	87.3382	91.7477	97.7286	83.2703	82.5634	90.5753
ENSG00000130706	124.397	110.131	121.045	97.0164	75.9882	90.7847	62.8728	71.8846	87.9344	76.7232	78.7001	61.596
ENSG00000115884	125.045	117.561	115.385	71.8425	67.689	76.0877	78.5815	83.5245	107.008	70.7295	71.9023	61.2489
ENSG00000110880	125.87	122.217	120.036	72.5093	64.7524	68.5804	80.6306	83.0752	90.9411	72.5901	74.5692	66.645
ENSG00000142089	64.937	62.493	64.1931	72.0017	72.0713	85.0193	96.226	101.687	102.92	107.353	109.636	97.0355
ENSG00000232573	98.8561	101.474	57.0638	55.9332	66.6971	63.2143	86.077	109.62	100.054	86.5998	88.1351	110.474
ENSG00000184900	113.784	101.895	94.7708	81.5904	76.716	85.9555	72.8844	80.1817	99.7104	70.311	68.4748	63.605
ENSG00000143549	117.057	108.21	99.2735	75.924	70.999	76.4744	73.2747	80.3465	100.184	70.5493	69.5306	65.0192
ENSG00000156261	116.543	102.206	97.9434	67.6304	67.749	60.7736	84.8826	74.1694	73.2355	85.1841	85.3739	90.6836
ENSG00000086061	144.465	129.15	117.328	92.0891	96.4092	90.1536	62.6682	57.693	79.7866	44.3658	44.4085	40.4317
ENSG00000134057	113.459	104.937	89.9828	71.4411	71.6271	82.6506	80.084	85.9892	98.0419	64.8248	68.1378	64.2013
ENSG00000204592	66.9399	63.1414	60.6683	72.2751	71.7225	85.8243	85.5342	93.4116	93.0223	96.4345	101.341	100.228
ENSG00000185262	49.9811	47.2012	55.1488	87.0212	82.3286	102.25	88.6457	83.7238	90.7058	101.818	103.281	81.4296
ENSG00000163661	107.695	79.3251	70.8269	36.8367	36.3211	33.2248	99.7537	97.587	31.3605	126.046	122.011	116.69
ENSG00000115241	108.098	101.145	95.3828	67.0187	63.1689	68.3211	68.648	72.0877	85.8302	74.1256	73.783	70.5238
ENSG00000177606	109.333	109.896	119.005	71.4279	57.7839	68.3643	65.8784	67.1658	74.0271	70.2365	70.0567	63.5264
ENSG00000172809	112.757	100.425	66.3941	55.0053	57.0403	63.2044	72.02	89.5859	94.739	64.586	72.9616	89.0808
ENSG00000128591	137.678	133.501	139.835	59.0253	55.9473	60.8295	49.4024	51.4231	71.8109	59.2416	59.7878	49.2222
ENSG00000122861	40.9785	44.4677	43.0269	86.3695	91.8803	106.126	83.2352	88.6114	58.7321	94.8071	97.9177	88.2434
ENSG00000110092	102.6	99.9539	97.4703	94.1234	88.1243	93.0269	62.1166	64.1796	67.3902	50.8745	51.7802	48.2897
ENSG00000167552	46.8192	51.2316	52.4527	113.259	110.801	126.734	68.8485	82.026	101.039	53.1765	57.1782	50.4932
ENSG00000063244	100.202	90.6692	87.1245	74.9805	70.9736	80.455	59.228	65.0841	80.618	60.5614	61.2175	53.9227
ENSG00000101057	121.158	103.875	108.11	60.7544	54.7215	63.0192	59.4605	58.9462	81.4909	60.3145	61.7686	51.3188
ENSG00000128245	97.4052	85.1635	92.4792	75.0119	70.4201	75.8178	65.329	63.4893	82.6981	59.0717	60.0348	53.324
ENSG00000143870	54.0109	51.7236	50.4186	39.8658	37.1674	41.811	83.5685	80.8559	56.216	128.559	123.632	132.248
ENSG00000088986	106.103	94.0363	84.6641	68.4444	61.7904	78.641	62.9674	66.989	85.9849	53.6065	57.9602	57.771
ENSG00000210176	130.021	107.344	107.588	43.4755	36.1369	51.2687	75.8554	77.9437	103.772	38.7615	39.3829	65.0341
ENSG00000013275	101.585	94.8083	86.7937	68.9173	56.3114	66.603	58.2119	64.8661	73.6165	65.467	63.4123	58.9472
ENSG00000105281	67.465	62.2282	62.5743	50.7654	47.3667	57.3155	77.7358	79.2391	44.8539	107.746	106.766	93.5136
ENSG00000135069	62.2227	55.0803	50.1851	30.3174	33.0695	32.954	80.3554	78.4496	36.5187	130.51	125.548	140.05
ENSG00000145050	23.8861	20.6337	20.3349	15.837	15.2108	17.9012	101.722	104.081	30.1046	161.537	162.448	177.874
ENSG00000152291	83.1981	87.1459	90.1541	66.6211	65.2357	64.7547	64.7058	63.5438	86.0286	55.9276	55.3493	56.5247
ENSG00000168496	95.0929	88.6257	89.0099	75.9734	76.8651	79.6715	47.6805	54.5687	72.9928	52.3275	52.1568	49.7263
ENSG00000265354	100.709	87.8504	79.7568	65.5282	61.2517	67.1782	56.3142	63.1314	81.5471	55.3809	56.1399	53.6892
ENSG00000099783	98.393	93.2913	99.4344	70.7919	70.0684	69.4161	53.9203	54.4682	71.1558	51.6475	51.0454	42.6301
ENSG00000117394	49.86	46.9425	45.9868	66.5228	66.1932	82.1086	70.8037	75.8659	51.0517	88.1694	89.9793	89.3566
ENSG00000166226	109.042	97.022	91.0129	54.1157	50.5125	55.6337	59.1082	57.5123	70.8687	59.3958	60.6901	56.8298
ENSG00000168003	54.9443	47.0231	46.4229	37.3953	33.0573	37.1734	78.2637	79.6529	37.6621	122.886	121.358	122.572
ENSG00000106636	93.2643	83.3521	78.1006	65.939	66.3539	72.4837	54.2917	61.9333	74.3708	56.147	56.6122	54.0415
ENSG00000116285	44.1476	40.5578	36.5348	37.8888	36.7436	34.2137	119.687	108.257	45.0075	98.1892	103.833	107.15
ENSG00000170027	96.858	91.7604	85.8644	63.4798	59.4364	59.9301	59.4342	62.4404	71.7302	50.5871	50.3693	51.2762
ENSG00000175416	90.3602	82.5856	87.9373	62.1944	54.8936	63.3253	54.665	58.8922	76.8313	58.3938	60.2064	52.8689
ENSG00000065427	95.7614	82.8387	77.1716	51.1216	50.4914	54.2879	58.3219	64.2837	71.0522	66.4641	64.2457	66.1198
ENSG00000112110	99.1607	84.0134	71.3126	58.7645	55.242	62.6542	61.6332	62.3188	78.0123	54.776	55.1286	57.7307
ENSG00000108829	95.9933	89.2184	86.0141	59.5536	54.9552	64.4649	52.5344	54.3221	65.007	59.3495	58.5233	54.4455
ENSG00000149428	23.9597	23.5099	23.6773	15.9666	16.0658	17.3364	78.7164	85.6306	28.1204	161.485	154.095	162.372
ENSG00000116133	72.5401	65.914	61.1903	98.4602	106.232	123.349	41.9315	46.5953	65.1545	34.6922	35.1682	29.6763
ENSG00000135480	108.728	87.5373	91.4761	41.3859	46.5585	62.7119	39.3529	42.6877	47.2669	72.4389	72.4371	65.2768
ENSG00000163453	42.5449	33.1984	36.4347	57.6847	69.1667	83.1554	89.9888	92.0277	91.9459	58.7469	62.495	59.4091
ENSG00000163527	61.8408	56.6372	53.6034	43.2289	44.1665	39.0897	80.1203	71.7229	51.8125	89.4494	85.2179	96.6845
ENSG00000031698	56.1565	53.3543	52.8687	41.6612	38.0859	43.3432	64.2358	70.6779	53.0374	98.7565	95.547	100.818
ENSG00000156976	51.6532	53.633	48.1647	49.4806	53.749	49.3083	79.6129	75.9084	61.788	76.4716	78.923	88.3811
ENSG00000113732	94.3457	84.3169	79.4413	61.2029	56.7585	64.3632	50.5328	54.3556	72.4986	50.5847	48.4672	47.2249
ENSG00000124193	75.141	70.1585	69.6784	76.8371	83.0505	76.6805	53.6983	50.9013	38.1992	55.1322	54.67	51.4216
ENSG00000137161	53.0547	46.287	48.9219	56.9473	49.0878	60.9565	65.9569	70.4048	65.6662	78.8649	81.3411	77.3983
ENSG00000130204	99.2944	84.3187	84.7409	57.2968	50.332	59.6604	45.5636	48.7998	61.689	54.11	54.4884	47.0639
ENSG00000115414	51.7108	53.3933	51.8823	40.8979	48.4043	51.2896	77.4763	78.8491	69.6756	73.3207	75.1056	74.0095
ENSG00000167779	48.6151	48.4974	52.0737	63.7331	78.8679	98.016	53.4594	53.7899	63.2598	59.1851	60.4604	61.3504
ENSG00000113407	71.5706	67.8726	66.9451	46.0485	46.8613	41.1141	70.1324	61.0099	46.0852	73.6859	75.88	73.751
ENSG00000126458	34.0384	38.4646	39.1437	58.5196	52.0662	66.2392	62.8161	73.3238	71.398	77.0331	83.9228	82.3037
ENSG00000103257	50.5153	42.8417	44.142	29.4179	31.6169	35.7087	79.8136	82.1973	23.3752	112.63	110.118	88.1568
ENSG00000106105	54.0067	49.4763	48.4282	35.4256	33.419	35.634	69.0371	66.5614	41.6523	94.6107	94.4411	94.4617
ENSG00000100591	88.5118	80.7016	75.7305	53.5703	49.7618	58.6755	47.8445	53.1508	71.6279	45.7346	47.1242	42.1658
ENSG00000182199	52.3625	47.7362	49.4971	39.7833	35.0846	43.3666	58.1662	65.9511	49.943	90.8007	89.012	89.0742
ENSG00000011426	77.1253	77.4746	75.3223	55.4259	63.264	51.2006	64.0153	52.4936	56.3104	46.6078	45.8502	44.0633
ENSG00000005884	43.5502	40.6541	43.0483	54.6924	48.6151	54.4004	68.5113	70.5578	64.8413	73.4083	75.7961	70.3696
ENSG00000170515	91.0482	81.5134	75.8696	45.0691	39.5072	46.9644	49.4829	53.8163	67.1181	52.7685	51.694	51.1711
ENSG00000181649	71.9161	62.9805	59.0394	76.2998	68.8998	81.3842	44.2741	40.7458	52.5313	45.7593	44.0299	33.4857
ENSG00000100075	43.1897	42.0006	45.5216	67.8899	65.9579	79.002	49.1829	51.2748	57.7482	55.7349	60.3659	54.7532
ENSG00000072110	77.6941	71.56	71.2338	46.5217	41.195	48.625	47.9504	49.6771	54.8817	55.0275	55.5166	48.7829
ENSG00000116717	62.5187	57.9895	60.0054	38.7493	36.266	36.8358	75.4521	72.9574	34.2326	64.2182	70.0249	58.0604
ENSG00000112081	74.9683	68.9218	70.4201	56.1874	55.4644	51.0653	54.3371	51.3213	48.7975	45.0289	45.9662	42.8253
ENSG00000113368	65.8656	62.5255	61.3889	61.036	62.9647	64.3088	51.1507	50.6554	60.3319	42.028	43.3305	38.8296
ENSG00000099901	85.7674	74.9892	68.2165	46.3113	41.6593	46.5976	46.4388	50.4646	61.6213	45.8997	48.4064	45.4523
ENSG00000179958	83.9961	68.6359	72.8521	52.0258	46.0873	53.8983	44.189	47.8813	57.8088	45.2524	46.0156	39.8015
ENSG00000111206	69.8888	67.7709	68.9983	52.4036	51.4249	56.9181	44.7979	47.8419	61.0789	47.711	46.0879	41.1241
ENSG00000091527	73.8299	68.9566	63.6376	42.9772	44.7581	41.0273	53.9968	51.0828	46.1289	57.7994	56.7024	54.7678
ENSG00000164283	74.4401	73.642	68.7797	22.4056	21.5369	16.2342	77.1951	65.9719	50.0066	62.6459	64.2848	56.7654
ENSG00000117395	94.8961	85.2785	81.7376	43.8051	38.3041	43.0966	39.9535	42.9986	52.8044	46.8879	44.3137	39.2236
ENSG00000101447	72.9062	70.3447	70.0171	52.8412	52.3502	59.1062	45.5684	45.9794	58.6898	41.2374	44.5343	38.2204
ENSG00000172216	35.6825	34.2398	38.0692	27.6798	22.6862	28.4582	81.9052	83.8265	47.7051	89.2687	91.3022	70.5121
ENSG00000198176	70.9824	69.2125	66.4828	51.7079	50.1	53.9834	45.647	47.852	56.7249	46.0107	46.4507	43.5683
ENSG00000204308	42.6831	42.8009	46.3939	51.3412	44.0975	57.4546	52.0427	54.939	58.9248	66.8555	68.3949	62.7878
ENSG00000089280	72.5518	68.2497	65.837	63.7278	66.2516	66.5979	35.6298	40.3553	35.8626	44.3924	43.0054	44.9477
ENSG00000117318	97.621	76.7982	76.7419	44.9107	43.297	39.9217	47.9953	51.0793	65.5295	33.8597	36.9295	28.4157
ENSG00000111897	41.6057	41.5609	41.6815	52.5638	58.0094	45.5717	65.4914	56.0282	35.8515	67.9171	63.2514	72.5589
ENSG00000225921	76.5049	61.6053	60.3175	45.3746	42.9563	42.5665	52.7612	46.1393	45.0687	53.2143	56.3398	58.1056
ENSG00000116649	86.2307	74.0045	72.5142	38.1362	37.6844	43.3614	41.1969	42.0749	50.1722	53.6731	56.164	42.4479
ENSG00000153395	66.8115	63.5343	64.2404	66.9433	63.8585	72.7869	40.4601	44.4426	54.294	34.2202	34.2029	29.4112
ENSG00000139289	36.0815	38.752	38.8888	50.8604	51.6457	49.1601	70.918	70.5498	51.5527	60.4084	59.6148	54.8836
ENSG00000170348	46.4878	46.9423	45.1405	38.7441	40.3265	38.4052	61.6908	58.1874	47.7614	69.0759	66.1916	72.4737
ENSG00000134294	30.963	29.8181	27.9317	44.8955	52.8753	44.6787	88.6825	76.8206	38.4223	64.9046	65.1637	64.3758
ENSG00000104805	34.4646	34.4417	37.0524	45.287	42.8323	47.2789	57.9291	56.5588	54.5612	72.3856	74.4113	69.6189
ENSG00000132963	75	68.3345	63.3397	54.144	50.5402	46.4488	44.334	44.8778	53.5272	41.2713	41.2307	43.488
ENSG00000089685	69.3398	63.1332	60.2629	46.9128	45.1703	57.3	43.8788	50.2053	65.1524	42.7897	43.8502	37.545
ENSG00000087586	73.0346	68.1171	62.7154	53.2753	51.3948	56.0381	42.9951	43.6199	57.2731	38.6253	40.7542	36.3764
ENSG00000167797	26.0837	24.9946	26.2342	36.6894	36.6381	44.2154	54.8232	59.0055	36.0742	94.5022	93.3411	84.7895
ENSG00000125912	78.1114	69.0605	70.4586	48.9287	47.4247	50.2284	40.2151	41.8277	51.6584	42.6005	41.3594	34.9006
ENSG00000147224	76.7346	70.5942	62.1424	42.3521	37.197	40.6185	46.7972	51.1041	58.8905	44.4276	41.858	43.8901
ENSG00000189159	74.7228	66.9284	57.9364	40.6034	41.4276	49.1427	46.713	51.6146	61.5036	42.094	41.7951	41.8945
ENSG00000120708	63.7634	54.7768	49.7303	26.6019	31.2109	36.2494	52.0517	56.6346	57.1923	60.0329	65.0284	60.5209
ENSG00000151929	55.8342	51.7983	54.6785	67.7587	64.0263	75.2596	40.609	40.5218	52.3804	38.1973	37.8165	34.5486
ENSG00000146731	80.0117	71.3606	66.1143	44.5267	47.5125	41.0207	46.6216	40.4211	45.139	45.3111	42.4679	42.6804
ENSG00000137331	36.4074	36.5902	39.3634	64.9758	50.6358	66.256	54.1057	54.6597	44.2277	57.7625	61.4208	46.0634
ENSG00000105373	37.8462	35.7135	40.5379	52.9859	47.4717	59.1136	45.1127	51.1767	50.158	63.6587	66.2046	60.6662
ENSG00000100401	72.1814	63.3159	67.2165	49.1711	45.2425	51.0499	40.0836	43.0816	55.3625	42.9105	43.8766	36.0704
ENSG00000124762	29.7138	28.6585	27.5201	64.6759	57.5446	69.5057	63.4797	65.7021	63.9391	44.6279	47.9867	44.4085
ENSG00000124541	71.8131	63.7615	59.8734	55.4928	49.5358	54.6097	41.4187	45.8276	49.7096	38.7346	40.3678	35.816
ENSG00000146223	70.7296	63.903	60.287	42.0889	41.4031	42.7693	44.8313	45.2637	47.0959	50.2245	47.6558	48.1508
ENSG00000004779	75.079	64.2234	58.6086	43.6061	40.6628	45.4223	40.7059	44.8553	52.6187	40.7152	44.9626	45.2926
ENSG00000166197	63.9898	63.0285	64.9652	38.3659	40.499	39.1415	47.187	48.9396	42.6428	50.0815	51.6129	46.0831
ENSG00000160877	64.1225	62.5603	64.9354	50.6875	47.465	52.5111	39.5723	41.4567	55.2092	41.643	40.5773	34.2168
ENSG00000113013	60.3764	58.5928	55.7236	35.0482	34.0074	31.375	47.8622	44.8274	37.5838	62.0749	60.3868	65.2265
ENSG00000119326	64.5921	62.0048	59.4929	39.0193	42.7977	38.4978	45.7603	42.0908	44.9803	51.3139	50.0799	51.6776
ENSG00000196396	62.0125	62.5173	62.9447	48.4798	46.0949	49.8728	42.1907	43.114	50.6177	43.1031	42.5067	38.3299
ENSG00000128050	65.2576	60.135	58.1031	38.6776	39.3381	36.1051	46.4093	44.5269	46.99	51.3685	50.8325	52.5806
ENSG00000261236	79.0574	66.22	71.5383	39.1655	35.8862	41.019	36.5722	40.597	47.0549	46.7187	47.6228	36.9213
ENSG00000087074	48.6214	45.3691	44.8071	32.1621	28.1558	28.9127	57.5794	59.7622	33.9433	72.0642	73.5072	62.2848
ENSG00000235162	70.9758	66.274	56.7558	39.3648	39.385	38.1912	47.1526	46.8389	51.1614	40.8786	43.266	39.4933
ENSG00000167085	72.1599	60.1856	56.9707	42.8119	38.4029	42.9411	38.6115	44.7115	56.1468	44.0017	42.5067	38.9327
ENSG00000106263	70.4695	64.3697	61.2947	43.7219	40.3299	44.9576	37.6225	40.3524	46.9093	44.7555	43.711	39.306
ENSG00000116560	65.6	59.7783	57.613	49.5828	51.653	51.9526	42.1178	41.5853	40.0364	40.7495	38.6862	37.2706
ENSG00000037474	73.6727	70.2428	65.635	41.8373	38.0822	38.3698	41.7025	44.9808	42.3846	40.9592	39.7169	38.9417
ENSG00000162302	72.7874	62.2228	70.3188	46.503	43.6279	48.4971	35.6024	39.2823	55.0227	36.4063	36.7543	29.4678
ENSG00000131467	79.0988	68.7818	66.0785	42.1763	38.745	42.1876	38.5873	41.0275	53.6091	35.3655	36.4126	33.1578
ENSG00000196305	53.3846	51.2325	47.8264	33.1385	32.8422	30.633	49.6826	46.7758	37.6019	64.5121	59.7842	66.2071
ENSG00000172336	68.0775	62.7285	59.9715	46.3272	42.81	48.0209	37.2213	43.0901	46.1606	38.5752	40.3396	34.2989
ENSG00000071539	60.8377	61.5516	58.2597	36.1113	34.1902	36.7228	43.6339	44.9657	44.5946	48.7793	47.8482	44.3346
ENSG00000175793	60.6315	47.3907	50.9947	64.1454	60.762	71.7677	29.3078	30.198	48.889	31.3333	31.0243	29.1889
ENSG00000067167	41.4064	37.2208	33.7406	36.918	41.1383	35.2407	54.8318	49.5762	32.5292	60.6295	57.4843	74.748
ENSG00000073008	52.285	46.0517	46.3846	27.1	25.5609	29.0937	45.8236	48.7903	40.4745	64.8468	65.8821	60.2559
ENSG00000110047	68.0313	58.6185	62.501	52.5267	48.1842	53.693	32.7072	35.2465	37.6427	35.4717	35.9049	30.7541
ENSG00000134690	61.4229	60.8112	54.2683	43.9943	41.2937	48.5039	40.2227	41.6797	49.1348	36.9079	37.3437	34.5739
ENSG00000276043	56.0553	53.8983	54.4396	52.7099	53.6868	53.4383	37.4721	38.5886	46.5374	36.8896	34.3587	31.4886
ENSG00000181588	54.9367	52.1807	59.9574	52.2207	41.5088	50.3799	38.4227	36.8373	51.7356	36.0628	40.8993	31.0559
ENSG00000210164	48.4501	47.8998	66.3058	23.4805	26.4827	37.4869	39.4894	45.1942	64.3859	48.4621	56.7882	37.1671
ENSG00000099800	64.6102	56.7857	57.2697	40.8309	35.1051	37.2043	34.6482	39.3302	46.4157	41.9985	45.6685	37.0437
ENSG00000116237	59.9667	54.9604	50.849	43.7624	40.2879	46.8098	38.3015	42.3224	50.9011	36.0581	36.5275	35.0021
ENSG00000173486	31.4267	33.9914	34.2425	35.8667	32.0468	33.9377	42.0318	49.9722	43.1675	62.1648	67.0343	69.317
ENSG00000129250	61.2961	59.3411	61.7542	43.196	40.3735	47.6996	35.0738	36.4504	52.2988	34.7956	33.3996	29.3542
ENSG00000185650	31.2565	35.4963	35.7815	41.6609	39.7409	39.9546	55.0304	55.8885	42.3806	53.0077	51.9703	50.6492
ENSG00000196365	40.7384	40.9599	41.9518	36.1857	31.6914	36.2675	37.8785	41.8969	39.741	65.2387	61.0341	59.0443
ENSG00000169710	29.9603	29.8667	36.1516	81.4322	85.2688	95.3842	28.4287	28.7556	32.2179	29.679	29.9007	24.0819
ENSG00000234745	34.9039	33.5483	32.2879	35.0946	35.3539	40.0188	57.85	59.3702	60.3306	44.0341	48.4085	46.3888
ENSG00000171848	60.2274	56.1446	45.6118	33.3134	33.7182	32.5349	45.8894	46.2386	44.0902	42.4301	42.578	42.8289
ENSG00000107833	60.5722	46.5903	48.3407	33.7854	30.7501	32.4021	40.6578	44.1228	50.1772	45.2379	47.1604	42.9638
ENSG00000167513	31.4054	32.1401	34.2531	38.391	34.7558	38.2841	39.865	38.7186	34.6562	66.7433	68.7387	62.5872
ENSG00000196821	53.3258	51.2074	47.755	40.7506	39.7524	42.9693	40.8329	45.8397	57.3215	33.0362	34.2759	32.4138
ENSG00000172037	26.949	28.4287	32.4807	44.4089	44.4127	49.9312	43.2326	46.4846	43.5007	51.8991	53.5144	52.7884
ENSG00000163938	56.3231	50.5359	48.6729	33.8746	38.3817	30.9502	47.1318	43.2328	31.2979	44.8809	45.3033	46.0136
ENSG00000114767	71.5003	58.3044	62.283	27.8714	28.5887	31.6488	37.5239	37.7764	43.2078	39.7695	42.81	35.1376
ENSG00000107984	76.0523	61.2449	61.6053	27.9206	31.5019	28.6761	43.3263	41.8549	32.1686	37.4977	37.6681	33.7857
ENSG00000174437	36.0317	36.3509	33.8535	25.9327	25.7733	26.6794	49.9404	52.0926	33.0478	64.81	63.629	64.2249
ENSG00000120705	62.639	59.02	53.8581	35.3547	36.1692	32.7672	40.9827	38.6523	39.1141	37.8362	36.8461	38.5299
ENSG00000139433	59.6165	55.0951	52.7566	40.6849	36.2412	39.6345	32.9532	37.0975	49.9204	37.4496	35.6141	34.6091
ENSG00000221867	65.1437	57.3209	50.2047	37.7763	36.4906	41.4901	34.1858	35.8925	47.0606	36.3807	34.849	31.3281
ENSG00000004478	67.3403	63.147	59.5317	32.365	28.9084	32.3284	32.9663	38.3802	51.0214	34.6581	35.3598	32.0227
ENSG00000144136	30.7189	30.042	27.9858	39.4394	38.0113	38.8048	46.0192	50.4292	42.6791	54.6535	53.9315	54.862
ENSG00000175130	52.3569	49.3724	52.781	45.6216	42.1526	52.5432	39.4591	36.6555	54.1428	26.3957	30.333	25.6528
ENSG00000101361	61.0338	53.8106	53.1452	36.2835	33.3181	35.9571	39.2908	40.9243	37.2001	38.797	41.2975	36.1472
ENSG00000131016	26.8189	28.8203	30.0948	32.5863	40.3641	34.4239	53.8963	44.7599	22.1694	65.102	64.1781	62.2179
ENSG00000213401	64.3295	54.8838	47.9108	40.7641	38.5464	39.8136	33.8948	37.2161	45.3015	34.2405	33.2958	34.8548
ENSG00000064961	28.5167	31.1187	34.4202	43.5418	36.9687	47.194	41.9496	44.7959	47.2857	49.1961	52.68	45.6145
ENSG00000135829	61.0569	56.9573	54.9505	41.5014	41.2752	37.7383	37.3216	34.8744	39.8382	32.2854	32.692	31.8701
ENSG00000101220	58.4098	51.0485	56.5567	37.2046	36.0222	39.3347	33.5271	35.2758	45.8333	39.2361	37.3102	31.1822
ENSG00000196363	55.5188	54.0985	51.2033	40.2111	38.6678	41.73	34.1631	37.0994	44.7395	34.507	35.0626	32.7751
ENSG00000120129	57.7908	61.1936	65.281	32.232	28.1532	33.3935	43.2139	40.3144	35.3514	34.4419	39.0082	28.7911
ENSG00000005448	32.7157	29.0023	32.7721	43.5794	39.7169	46.9114	39.5774	42.5079	46.3721	47.3255	49.0743	46.6193
ENSG00000138107	51.8733	47.706	47.5886	42.9468	37.2257	45.0588	33.465	38.0568	51.2806	34.1522	33.6812	29.6683
ENSG00000114686	60.8421	55.6628	48.4454	33.646	31.7017	35.7165	36.7961	37.4039	39.1226	39.0345	36.1375	37.6155
ENSG00000051108	5.29968	4.98555	5.42456	8.879	7.87348	9.21372	95.953	91.2126	6.9715	89.1823	92.7772	71.9602
ENSG00000126067	59.7497	54.3848	49.6623	35.9058	33.8375	35.8562	34.2735	36.8796	44.1941	34.2197	34.2962	32.8984
ENSG00000202474	22.5745	17.9976	30.2347	43.0983	45.3989	45.4652	42.071	39.1177	45.6067	50.9704	62.4971	39.876
ENSG00000198856	39.0569	33.1124	27.1514	27.3787	28.0134	29.116	46.6672	43.5732	31.307	52.9876	58.6418	67.4958
ENSG00000203875	36.4883	37.0182	30.0593	29.3477	27.7115	30.7205	42.2043	44.7755	30.5887	53.6999	58.6327	61.1372
ENSG00000101084	61.6153	48.2196	57.5099	42.0431	35.0262	42.7533	28.6478	28.5929	44.2818	30.9868	31.0851	30.8341
ENSG00000172115	68.9728	59.3051	48.8643	29.0825	31.8987	27.5696	38.5897	35.6727	38.5667	31.6219	30.6025	35.4351
ENSG00000132002	53.5159	47.6689	44.6131	43.3901	41.4719	50.5068	28.1235	33.7849	43.3711	29.7718	30.017	29.3572
ENSG00000224877	62.3264	48.348	52.1961	36.2177	34.0607	38.7902	31.588	31.5309	43.1209	31.0646	35.7209	29.6128
ENSG00000116096	57.7754	50.1963	49.3591	40.211	38.1567	44.9574	30.1986	30.5672	46.1922	32.1087	27.6059	26.6955
ENSG00000104969	52.6465	48.3636	50.8753	40.53	36.6751	43.8518	31.2402	32.6383	38.3955	33.5863	34.7929	28.6865
ENSG00000108179	62.8555	60.9548	55.2856	37.1113	35.7623	36.7505	27.7266	30.6929	38.5286	28.22	29.7562	28.4127
ENSG00000141682	35.8092	34.2777	30.729	34.0961	35.4111	33.1921	63.8203	54.2533	39.8319	36.1563	36.6675	37.109
ENSG00000197905	51.1324	50.1374	52.2185	40.8453	36.4603	39.7955	31.4306	33.5575	40.0263	32.015	32.5241	29.5579
ENSG00000179295	54.0639	52.0014	50.9388	34.4399	39.8763	31.9262	38.229	32.459	34.5476	34.662	32.2307	32.7848
ENSG00000214706	56.4622	47.4317	50.2425	31.2958	28.6354	31.8275	32.4306	32.9095	39.3898	40.5031	39.9168	35.1825
ENSG00000117143	48.5479	46.1898	42.9859	24.4524	26.426	21.7657	41.4214	36.187	26.9898	51.5671	47.9654	50.4683
ENSG00000165732	56.8453	52.0584	50.7963	24.5775	26.9047	20.3427	43.4279	37.7309	26.4464	42.489	40.7699	41.0164
ENSG00000189091	48.4945	47.5435	46.8745	37.0857	36.6194	40.8005	32.0927	34.175	44.3801	32.6307	31.5895	29.6706
ENSG00000113328	28.3882	30.7692	29.7003	33.053	34.4224	33.5896	46.4247	43.063	37.9614	45.3841	42.8235	51.0124
ENSG00000003056	50.5386	44.5363	44.1808	31.1671	28.7417	31.1695	36.56	36.2679	39.2553	37.2518	37.1472	38.4963
ENSG00000011422	49.9584	47.352	47.8731	27.7364	21.7562	22.5039	35.6896	39.2015	46.2002	39.4122	40.5609	36.6039
ENSG00000180198	53.828	50.6324	47.8744	33.2142	29.4888	34.5614	31.1967	32.4427	39.8824	34.1123	33.9531	32.5949
ENSG00000155115	61.137	50.9752	46.5251	32.5129	32.9759	31.7402	31.3943	31.8096	39.3235	31.1982	29.4891	33.0646
ENSG00000090621	46.8223	45.744	46.4566	30.2418	29.2627	29.839	33.1585	34.4721	34.7194	41.0697	39.9768	39.4941
ENSG00000182004	57.7011	48.1909	44.3074	29.7722	30.7624	26.6466	34.0268	36.0573	40.2849	29.4205	33.2813	35.3073
ENSG00000123131	48.6897	43.7285	39.2524	28.1308	27.574	30.1098	33.9437	37.1476	42.7323	37.2496	39.1859	37.8443
ENSG00000204574	49.588	45.6548	46.8624	34.5202	32.7196	35.7016	32.6431	33.4935	38.4677	32.7866	33.1705	28.9767
ENSG00000035141	57.913	50.9807	44.5841	33.1444	31.691	33.9176	28.9804	33.8005	36.7543	31.2001	29.8465	30.6364
ENSG00000171421	48.0319	49.2601	43.3217	36.6177	29.2154	37.8415	35.9143	33.2635	37.8529	30.9033	29.993	30.0815
ENSG00000130522	26.0369	25.4829	29.6288	49.6046	47.4886	57.1328	31.4904	30.7845	35.5698	39.992	37.2334	31.2574
ENSG00000117152	50.8434	50.9298	45.4209	30.275	32.7407	33.5953	38.1065	35.3723	38.8826	28.008	27.3465	27.5172
ENSG00000121579	48.6307	48.113	42.4934	29.3717	35.076	28.0806	39.0851	33.8536	31.3138	33.178	32.2667	35.8631
ENSG00000037241	64.7512	49.2955	47.8909	26.3535	24.0395	31.2404	29.7165	31.2166	39.0243	28.2291	32.1513	32.7906
ENSG00000196754	51.0744	41.0027	38.103	27.7891	27.0213	29.7794	33.2563	41.4737	48.4589	32.1548	32.8577	32.1915
ENSG00000204387	31.1547	27.797	28.1706	27.0531	25.6898	28.1633	39.2713	40.577	28.2351	47.9453	51.4594	58.5381
ENSG00000170606	55.6339	51.572	49.6178	30.8163	32.1423	27.7326	32.8476	31.0475	33.9063	28.8338	30.0311	29.4479
ENSG00000158526	50.9175	47.5567	43.2573	32.8658	33.9238	34.5574	29.0169	33.5863	39.0957	29.2349	30.985	27.437
ENSG00000106991	52.6055	50.9008	55.1034	34.3176	30.8733	34.532	28.7768	29.3217	36.9721	27.3936	28.4833	22.7156
ENSG00000103145	25.3962	24.6603	25.3937	33.1226	30.4503	33.6532	37.2872	41.0312	41.2465	47.4264	46.5097	45.4599
ENSG00000089327	43.9969	40.7877	40.1567	26.9967	24.5454	26.2286	34.4276	35.8625	39.923	43.3236	39.9169	34.9316
ENSG00000169180	48.6918	49.2861	47.5675	30.8521	29.6461	30.2343	30.6965	31.4281	37.9378	31.8533	32.498	30.261
ENSG00000135047	42.4599	39.7346	37.7475	25.3372	23.3607	21.8337	40.0116	43.1886	42.6189	38.0301	39.3926	36.5586
ENSG00000084090	49.2623	46.8732	42.84	32.5885	33.9669	36.5007	30.3043	32.0169	40.7712	28.5758	27.7793	28.1031
ENSG00000164171	21.6778	25.7278	25.1266	34.9698	34.8443	27.7937	53.4133	44.5258	29.0707	43.34	42.6776	45.3711
ENSG00000134954	41.9017	44.5815	41.8102	26.8552	30.2084	26.7427	38.7903	37.6587	30.0089	35.7747	36.7509	36.81
ENSG00000198113	44.6009	44.6297	47.2562	34.4917	30.4234	35.3549	27.8807	30.8123	44.3753	30.4543	30.2503	26.1127
ENSG00000101346	47.4444	43.133	42.921	28.4838	26.2491	30.3911	33.2035	34.5392	41.5755	33.4526	33.5781	30.8863
ENSG00000101000	42.1688	36.9895	36.8697	21.653	17.5062	22.4839	35.423	42.343	41.6269	42.5219	42.1365	43.0026
ENSG00000174938	24.8375	24.4047	27.1155	37.2827	35.1199	40.8081	37.1857	37.277	37.8946	40.2994	42.9531	39.1923
ENSG00000108344	51.1049	46.8661	45.3507	34.1436	31.5709	33.4941	27.2401	28.8883	39.5521	30.1625	28.6198	26.7038
ENSG00000188976	53.9531	48.985	52.2034	31.7785	28.2268	32.9004	25.8174	26.8359	36.4343	29.4629	30.5032	26.0268
ENSG00000181061	50.5349	51.3051	41.7095	29.2904	26.8228	27.2381	35.1878	34.6444	39.6982	26.5744	27.836	30.5162
ENSG00000145386	51.9724	43.0083	41.116	31.4029	32.3621	31.5334	34.4521	30.8833	38.6304	29.2908	29.3405	26.9507
ENSG00000013810	44.2883	41.6184	44.6434	37.044	34.4049	40.0291	29.143	31.2234	39.1793	27.2526	27.5616	23.822
ENSG00000100410	51.9995	47.9789	41.3762	29.2654	29.5744	33.741	25.4284	33.0815	36.5961	28.7718	28.2184	32.3673
ENSG00000170955	27.0104	21.3755	26.9392	52.1169	47.5558	62.9437	28.3641	33.0848	32.1865	29.9355	28.8269	27.2084
ENSG00000139343	51.1693	43.0794	39.2424	25.7263	25.5381	28.1398	31.5885	35.496	42.3994	28.4706	31.5529	33.561
ENSG00000138356	45.9789	44.8358	42.6743	26.2298	22.6137	22.0507	29.908	29.6658	31.1104	40.7969	39.9086	38.8605
ENSG00000053372	60.7444	52.5403	47.5607	25.1178	23.5456	29.348	29.0143	30.5566	35.5706	27.5016	26.8948	25.8625
ENSG00000196878	27.4947	28.9243	31.1848	26.6793	19.4727	22.2051	36.8242	36.219	31.7729	52.3238	52.4334	48.2671
ENSG00000090006	21.7236	23.3496	29.5066	38.7406	35.7873	39.8383	36.7956	37.4631	37.0568	37.8991	40.1537	34.6827
ENSG00000135506	27.4563	27.6225	29.0847	30.2809	28.7376	33.2627	33.8377	35.0607	35.6277	42.8627	44.5198	43.7557
ENSG00000099995	42.9339	43.8153	41.8662	33.4995	33.473	35.9038	28.1392	29.006	36.1308	29.8904	29.1061	24.9622
ENSG00000119487	49.0546	46.1082	45.0299	33.6628	28.8722	31.5563	28.8298	28.9562	38.8885	26.9158	25.0782	24.5307
ENSG00000185651	43.5283	41.6661	41.6274	35.1345	33.9996	36.7195	28.259	27.7783	36.4568	27.613	27.6256	26.5957
ENSG00000159199	52.7796	48.9699	44.777	30.3071	28.2523	30.4179	24.1577	28.3263	38.3515	28.0714	27.7111	24.2608
ENSG00000091136	23.7179	24.4308	25.4405	28.8402	30.8022	28.9768	41.275	38.776	31.4148	43.1598	42.6724	45.3627
ENSG00000062485	44.2574	44.6329	41.9366	29.0062	27.6602	30.0581	28.7355	31.9085	36.0394	31.1684	29.6902	29.568
ENSG00000130164	27.8912	27.501	28.9558	59.8625	55.185	65.1531	23.1871	25.2146	36.5243	19.5544	18.0615	17.5159
ENSG00000183010	27.96	24.9378	27.0325	25.902	27.4874	30.4818	30.7049	33.0735	27.3861	50.7881	48.9295	48.7371
ENSG00000111737	43.6542	42.8772	41.8292	36.1978	32.1686	37.1221	27.747	28.6987	35.4126	27.3235	26.1484	23.8529
ENSG00000113811	31.5589	24.9784	22.3825	20.0464	21.1573	21.7462	36.7469	42.6684	28.2909	50.3628	48.3567	53.6276
ENSG00000134153	49.2362	41.6018	35.2976	24.5066	23.5078	27.7364	31.6048	33.1464	36.5624	34.5932	30.9355	32.1948
ENSG00000150779	56.12	42.5143	40.7781	29.4204	29.6217	31.8561	25.4109	29.2639	38.2924	25.9279	25.8405	25.3028
ENSG00000136875	44.7099	42.7418	39.9718	27.8546	27.5286	28.6679	28.9103	31.8349	35.117	30.2447	29.6495	29.0657
ENSG00000065150	41.5615	38.6581	38.6725	24.8849	25.9307	24.0829	33.2631	31.7635	30.865	35.779	35.2564	35.2214
ENSG00000174574	45.8598	42.3888	43.5661	29.7435	27.4085	30.4051	31.5653	30.4867	33.2108	29.1855	26.3155	25.5354
ENSG00000123136	51.6762	42.7831	44.8554	32.004	30.3384	32.4058	24.653	27.9169	33.4093	26.5042	26.407	21.6792
ENSG00000100219	16.9903	15.6491	14.8753	17.6087	18.3602	21.7162	53.8403	49.5525	19.7157	55.7407	58.3331	51.5107
ENSG00000166851	41.2731	40.0446	40.5106	31.9375	30.6442	36.6672	28.092	29.3098	38.21	27.0806	27.1121	22.0835
ENSG00000126524	53.9639	45.6752	39.3903	26.2592	27.2997	25.5007	32.0852	29.1205	29.5179	28.5952	27.5805	27.189
ENSG00000175197	2.5983	2.08245	2.71797	2.92451	2.72033	3.8211	81.3457	71.2319	2.966	79.2219	80.9402	58.8795
ENSG00000120742	32.6766	27.7092	27.5384	24.7266	27.1008	26.8396	33.238	32.2737	23.3311	45.7985	44.2895	45.1079
ENSG00000100029	47.5051	41.7305	41.5957	28.2957	26.0209	30.4693	26.1174	27.303	29.1635	30.7184	31.5316	29.1906
ENSG00000103152	22.0932	21.141	25.1434	41.9464	37.6127	41.781	28.4971	30.583	30.9994	36.6608	38.92	34.2513
ENSG00000112578	54.2938	45.5121	42.9096	23.9122	23.1696	25.9419	25.8138	31.2821	31.3647	28.8938	29.7751	25.1699
ENSG00000146386	48.5743	43.6894	36.7003	31.3689	25.5886	29.5662	25.3736	30.6191	35.3072	26.3076	28.7236	26.0473
ENSG00000102158	29.6278	28.7059	27.2679	23.4655	24.3126	22.459	36.3394	31.0559	23.7976	47.6811	44.5756	48.566
ENSG00000100216	48.7198	45.291	37.0001	25.9255	25.058	28.3026	25.696	29.105	35.4071	28.512	28.178	29.1676
ENSG00000227057	48.5709	39.9207	42.356	29.1857	25.7631	32.0319	24.8387	28.3788	32.503	27.6592	27.8086	27.2714
ENSG00000120802	43.1538	40.6052	35.3937	30.8952	33.4504	30.1009	32.3672	31.3567	32.7309	25.2499	24.3558	26.4287
ENSG00000169429	32.5426	34.0038	32.2248	11.7875	8.28468	7.36645	58.6228	56.4829	45.366	30.8317	36.6256	29.2597
ENSG00000172340	27.82	26.0205	25.2331	23.3778	24.1335	24.5298	39.4595	38.1153	35.098	38.4396	39.497	41.6303
ENSG00000145604	45.9439	44.3166	42.5878	32.2055	34.9952	30.9669	26.9141	24.4876	29.406	24.0479	22.7126	22.9732
ENSG00000130702	17.23	21.6772	27.4866	42.1477	36.0456	40.585	31.271	30.7483	29.529	34.6259	35.3811	33.1611
ENSG00000106049	22.2339	24.3167	22.9383	27.0767	27.2915	26.2017	37.3236	36.9647	30.195	38.693	41.6815	44.6069
ENSG00000113643	44.8042	43.3016	37.2494	31.4121	30.9093	30.3985	27.5527	27.4917	28.3959	26.5533	25.4466	25.6612
ENSG00000143368	44.9967	45.5133	46.1722	34.5261	30.7079	34.8517	22.4018	22.4059	32.1583	22.763	22.7434	19.7585
ENSG00000160256	48.3363	39.4633	38.949	27.1944	25.6893	27.644	26.8794	27.3035	30.5779	30.5567	30.1959	25.9366
ENSG00000134001	45.9324	44.4137	39.6439	25.0867	26.5398	24.6074	30.2428	29.0951	30.426	27.2816	27.1061	27.4369
ENSG00000144959	44.1818	42.2432	39.8031	24.3731	22.7033	22.2027	35.233	32.0815	32.3933	28.1711	27.2976	27.0553
ENSG00000111276	21.1869	20.2857	21.3864	32.1183	37.0582	36.8286	37.4015	38.2166	29.3174	34.6092	33.9197	34.7712
ENSG00000087087	44.8756	42.7422	42.1534	34.4873	33.4744	39.3227	23.6387	24.2092	29.4516	22.5997	20.5441	18.696
ENSG00000149658	42.1336	41.875	39.2244	29.5493	27.8364	30.4004	26.045	26.9303	29.359	28.5314	27.6426	25.4535
ENSG00000133872	22.6817	23.7271	21.3246	26.9429	27.8439	29.4737	33.2444	33.5405	26.9522	42.4247	40.6744	45.4204
ENSG00000137692	44.097	40.4983	38.4707	25.2451	22.7344	25.0321	30.9222	29.3497	29.8053	28.2344	28.324	30.0977
ENSG00000131238	37.7557	37.656	33.2087	23.6595	23.033	24.5186	30.9146	32.3679	35.2806	31.2391	30.7146	31.6995
ENSG00000114019	51.9398	51.8144	55.7419	30.3855	30.7113	30.9319	18.7636	19.8178	21.6601	20.1686	20.7538	19.1955
ENSG00000249353	49.0374	40.1033	29.3563	24.192	23.6438	22	29.5013	28.6412	27.5838	31.0726	29.064	37.5966
ENSG00000130066	17.1862	17.6833	17.138	19.2529	20.4072	20.2843	41.432	40.9245	25.4324	48.5245	48.7238	54.5315
ENSG00000141510	22.1351	22.1212	23.9647	33.0981	33.3242	36.8494	31.1023	31.7901	29.6748	35.6351	36.2585	35.2383
ENSG00000104131	44.7847	40.192	33.6408	23.2455	25.9129	22.2094	32.8208	28.7998	25.1658	30.2702	29.9175	33.7724
ENSG00000174775	42.4026	38.5061	39.5741	32.6213	28.4671	32.1845	22.8303	25.3273	36.013	25.477	24.8656	22.0337
ENSG00000167977	45.6472	38.7089	38.8983	28.8182	26.2738	30.666	24.0741	27.4205	31.1246	26.3656	27.9911	23.859
ENSG00000125826	21.98	20.9789	23.7111	28.0396	26.2201	29.4114	28.6493	29.5043	24.2767	45.0062	45.6126	45.093
ENSG00000134809	52.9694	42.8962	39.3302	23.4136	22.82	25.3753	20.4429	28.9662	35.2762	25.6317	26.2606	25.026
ENSG00000136950	45.5474	40.0953	42.9066	28.5345	25.6456	26.9048	24.7738	26.7034	31.5204	25.3219	25.4482	24.232
ENSG00000132361	42.2385	39.0836	41.5699	28.5746	25.4497	27.949	23.1128	25.0926	26.8418	30.0194	29.8343	25.2736
ENSG00000164182	46.0512	37.9502	30.1383	20.267	18.7515	23.4281	25.2851	32.4848	39.1491	28.8343	28.4076	33.828
ENSG00000149547	41.6829	35.7403	37.0312	27.8636	27.2274	30.8949	26.2871	27.3096	34.2883	25.4235	25.6325	24.4992
ENSG00000104419	12.3323	13.3362	13.682	37.8432	27.1747	33.0312	29.3244	30.6003	28.6139	40.1895	45.66	50.4499
ENSG00000168268	39.6231	35.2583	39.5211	36.5622	34.4624	40.3702	19.7716	21.1941	30.6557	22.2251	21.6801	19.215
ENSG00000077348	40.8419	33.854	32.3517	22.4361	20.0464	25.2072	24.5001	27.8516	30.1286	34.1187	34.474	33.9699
ENSG00000233762	41.3881	36.8331	27.6113	20.1329	23.449	26.6514	32.7858	32.6571	32.1389	26.9249	32.8493	26.0779
ENSG00000172534	34.5639	35.4613	37.329	35.2885	34.0312	35.4348	23.6867	24.5396	30.5176	23.9541	24.4777	19.4538
ENSG00000090971	22.3085	21.309	26.2564	35.6113	31.8507	37.1831	24.8503	27.9983	33.7148	32.7451	34.5378	29.0682
ENSG00000182054	19.9395	21.1837	21.2341	28.0434	30.0777	33.3507	32.283	37.4049	35.7852	30.8384	33.9852	32.2047
ENSG00000137207	23.4588	21.1622	23.4206	35.7531	31.8067	38.3056	27.2811	28.7775	28.0093	34.2593	33.3391	29.5484
ENSG00000148468	35.4483	33.7998	34.0049	35.1472	33.9395	40.0397	24.0282	23.5856	29.1629	23.1372	21.3479	21.1401
ENSG00000204394	38.1918	36.9807	40.6677	23.5276	20.5095	23.4577	26.3155	26.8371	31.1094	29.892	30.4029	25.6325
ENSG00000066697	41.0413	36.8144	33.965	25.3744	22.9668	21.8134	27.4926	27.6056	30.4512	27.8659	27.9772	26.3523
ENSG00000166033	20.3946	17.3268	19.2445	27.7481	30.6752	32.3687	39.4821	39.6218	42.3248	26.5937	29.642	23.5375
ENSG00000176871	40.7378	38.6163	39.219	24.496	23.7777	25.3126	24.9455	24.5944	32.723	25.7319	25.4172	22.5043
ENSG00000095319	37.6254	37.6218	38.2086	26.8305	25.4275	26.5386	25.3178	25.472	32.7998	25.4271	24.9784	20.8342
ENSG00000147669	43.5765	35.5178	28.3748	26.4118	26.0695	27.6076	26.627	29.8742	35.078	21.3537	22.9593	23.0311
ENSG00000261061	41.625	33.5265	33.7759	26.1517	29.1495	31.3153	24.7272	23.1021	31.9756	24.9471	20.641	23.8444
ENSG00000172432	18.3387	19.2024	19.5903	21.1994	20.5311	22.2424	31.8218	34.8828	22.0932	45.5907	44.8697	43.8487
ENSG00000240376	35.6173	31.4957	18.898	17.5382	24.3721	22.0828	27.7855	38.7277	31.4679	28.5495	28.8773	38.2126
ENSG00000165661	31.1726	33.1835	33.9414	24.1386	19.7033	20.0396	27.75	30.4488	29.7702	30.9964	32.3195	29.6379
ENSG00000134109	18.2629	19.5629	18.9977	18.7508	17.9493	17.1202	35.9162	35.1496	18.6665	48.4028	46.3126	47.6787
ENSG00000185298	42.4281	39.3526	40.1514	32.3903	27.4007	31.0215	20.2189	20.4863	24.7518	20.9403	21.2652	18.9359
ENSG00000150687	20.616	19.1148	18.4116	33.0249	38.9248	40.8683	30.4521	30.709	26.5938	26.3707	26.8113	27.1377
ENSG00000234743	45.2361	38.3819	33.4964	25.5967	25.6196	20.2497	22.6098	23.2289	33.1507	25.78	24.606	20.4097
ENSG00000109062	30.9153	29.8745	30.8082	36.0529	37.3987	43.753	20.6235	22.0993	29.2356	20.1354	20.9642	16.376
ENSG00000078246	21.1286	23.6069	22.9506	28.3064	27.2317	27.7531	26.3264	28.6566	23.8285	36.7094	35.3247	35.4776
ENSG00000136271	43.1605	34.6378	33.4746	26.1664	22.7015	26.7786	23.2824	25.5745	28.0389	25.183	24.7863	23.4184
ENSG00000186185	33.7872	34.6408	38.8023	29.0304	27.5264	29.4032	24.3259	23.8447	31.0772	22.2947	22.2957	19.59
ENSG00000007376	42.8151	35.6919	39.1946	30.1067	27.3314	32.3146	19.8884	19.2104	26.0068	22.4741	22.4511	19.0743
ENSG00000030110	38.2438	35.2998	37.7194	28.5885	25.9682	28.1515	21.2752	23.2918	33.9782	20.9003	21.9835	20.7294
ENSG00000167491	39.6542	36.4853	36.5296	25.0276	23.2583	24.1361	24.5282	25.9855	27.4853	25.9091	25.1635	21.4487
ENSG00000128626	43.5703	34.6088	37.7262	25.7491	23.6044	26.7878	21.0584	21.5221	28.3765	25.4837	24.6153	22.3973
ENSG00000168411	35.8292	37.7657	34.5185	27.8479	27.9549	27.15	24.2878	24.4671	30.0306	21.3349	22.7641	21.3815
ENSG00000266017	5.00605	17.6272	21.9283	19.1147	25.0827	23.1212	38.2086	32.9193	38.8501	47.7597	31.1942	34.3859
ENSG00000103342	38.7891	35.8321	35.0464	23.9687	23.6691	23.3512	27.292	25.0941	26.2446	25.1784	25.8943	24.6765
ENSG00000088298	20.6548	20.8563	21.5257	23.3978	22.6904	25.9978	29.8125	31.5347	31.775	36.5353	34.9792	35.1295
ENSG00000111371	24.713	26.6823	24.7612	22.6533	24.2701	18.8092	31.9433	27.1526	15.8929	39.4477	37.0206	40.7223
ENSG00000181924	42.8554	36.1561	33.539	21.8654	20.2504	21.5873	23.0403	27.3661	29.5245	24.0287	25.5564	25.9501
ENSG00000177283	20.0858	18.1576	20.1837	43.9418	36.9858	45.6844	27.8726	26.7689	28.971	21.5333	21.0334	18.8141
ENSG00000117133	38.2493	33.8774	29.9669	22.092	23.6753	21.3751	26.286	26.8079	27.0262	26.3121	25.382	28.7743
ENSG00000161179	25.5165	25.413	25.9914	21.8197	19.7705	21.6811	26.3634	28.2915	18.9811	40.4623	39.9549	34.8172
ENSG00000171530	37.0285	32.4356	27.5226	20.8061	19.2219	21.265	27.549	28.1393	31.3788	26.3475	27.0953	30.1916
ENSG00000161638	31.7215	31.6578	32.8487	21.9411	18.7881	21.1331	28.2137	29.4595	34.3028	27.0031	28.0495	23.8255
ENSG00000136522	44.2117	34.3924	31.2155	21.8964	23.0201	21.4546	24.7499	26.5228	28.2961	22.59	24.185	26.2412
ENSG00000131652	21.1465	18.3034	20.8128	28.7963	25.6693	27.7454	25.0323	26.3876	26.4813	36.5387	36.1913	33.9976
ENSG00000140105	20.9983	19.9726	18.0368	14.9231	13.8205	15.0062	24.2814	27.7861	18.026	50.201	46.6618	57.1682
ENSG00000173692	37.7582	37.247	36.6753	25.0921	24.8634	23.0276	26.5691	24.5532	28.8042	20.8275	20.8178	19.132
ENSG00000172301	37.3422	37.3902	31.1361	25.0367	22.0879	26.3746	22.8202	24.6801	30.2877	22.0455	23.8038	22.1515
ENSG00000177889	39.5367	36.1777	32.1542	24.9136	24.8294	24.7292	25.49	23.9705	29.0634	22.0324	21.6583	20.1165
ENSG00000099250	19.5011	18.4563	18.2616	28.2527	35.1061	29.2261	31.8577	30.0968	23.5712	29.8032	28.6326	30.5659
ENSG00000082781	20.5355	18.9563	19.0029	26.7249	28.9641	34.0282	29.2408	31.6577	31.1048	27.5283	29.0171	26.4654
ENSG00000185627	40.8828	36.0827	33.5532	23.0298	21.4263	23.856	21.2051	24.0903	29.2947	23.2837	22.932	21.7698
ENSG00000050820	35.1402	32.5916	36.264	31.8571	28.1638	30.3362	19.5035	20.0562	24.6866	21.2416	21.1515	19.1636
ENSG00000198843	35.0575	35.3714	29.9474	21.0151	20.882	19.9913	26.4494	26.7559	27.2096	23.978	24.4654	26.3195
ENSG00000137801	41.3825	35.1524	33.4687	25.2169	35.8791	30.9534	25.6192	23.7963	18.6451	16.5631	16.4866	13.9901
ENSG00000159167	12.021	15.7118	16.2349	30.5184	20.3886	21.5288	40.0284	35.9354	26.2604	31.6902	33.1041	31.4023
ENSG00000130826	39.0247	33.3873	31.5217	19.7772	20.7639	20.1258	25.5667	24.2262	21.3113	26.4991	25.9185	25.8078
ENSG00000039560	29.2565	28.8424	29.7954	19.4367	21.2343	17.8936	31.2322	25.6103	19.7924	30.0215	30.1723	30.5299
ENSG00000161057	36.6536	34.8322	30.8159	24.1988	26.6479	24.244	23.3019	22.2722	25.0856	21.988	22.3787	19.951
ENSG00000109606	32.466	32.2096	31.9395	28.1637	30.606	25.0425	26.0354	23.6658	23.1107	19.4503	19.6082	19.786
ENSG00000134107	8.45431	9.93083	9.9704	30.7554	29.4836	32.9735	38.0522	35.7479	18.3401	32.0514	35.0132	30.6757
ENSG00000074695	23.0024	22.6293	21.4963	18.018	24.0939	16.7054	32.5123	27.2488	17.5701	35.2675	32.9076	39.7874
ENSG00000104341	34.8319	31.9185	31.4544	19.7047	20.9138	20.6171	24.7853	24.2723	28.3027	24.1263	25.2761	24.6681
ENSG00000163541	36.7907	31.3457	28.1697	21.0537	18.3579	23.0254	23.3937	26.2561	29.8157	22.3198	24.4711	24.4175
ENSG00000136450	37.9084	35.6952	32.0576	22.6275	25.963	24.7497	24.1329	24.708	25.5889	18.346	18.0848	18.6548
ENSG00000189306	38.6293	32.3766	33.4156	22.011	18.936	21.092	20.3594	22.5861	25.9317	26.5943	24.129	21.5312
ENSG00000138363	34.8661	30.8857	28.8936	20.4967	18.7027	20.9521	24.541	23.7362	25.1255	27.0898	24.7595	24.9753
ENSG00000165891	17.2814	18.3629	17.674	18.1699	18.996	16.3009	37.8085	34.1449	19.1167	36.0301	37.0244	34.0667
ENSG00000166986	27.413	26.8933	26.1479	17.2525	16.8853	18.017	24.9649	27.1821	25.6456	32.8909	31.6991	29.1654
ENSG00000067955	34.2491	33.6182	30.0791	23.5885	24.4574	22.7922	25.8706	23.4126	23.9134	20.2536	19.9749	21.9357
ENSG00000160211	20.1096	19.6122	19.7677	35.3645	26.7803	31.3699	24.2092	25.4536	29.6015	23.8021	25.5018	21.4965
ENSG00000106348	33.108	31.5452	32.1614	24.6148	22.7596	24.7328	21.3025	20.7212	28.4201	22.2366	22.3529	18.5357
ENSG00000011260	35.9889	34.3702	32.0862	21.4447	20.4147	19.7881	24.6384	22.7881	24.6554	22.6249	22.9347	20.4533
ENSG00000234741	21.4275	19.944	20.2317	14.1647	14.1793	13.3101	30.6221	30.3452	17.0444	38.6971	36.9996	43.9364
ENSG00000105185	38.8077	35.509	27.6737	18.0178	17.4411	18.3569	23.0899	25.7766	25.7486	19.884	22.3029	27.6094
ENSG00000198961	15.5935	16.5578	17.1366	21.0712	27.0571	18.6671	33.16	28.7781	18.0434	33.863	34.1678	35.6514
ENSG00000269893	24.8763	26.2493	20.4279	15.5688	14.2577	14.0907	29.4381	28.8401	17.4916	34.358	34.9679	38.2789
ENSG00000179431	42.7419	35.9137	36.1372	20.578	20.7693	23.888	18.0381	18.9631	25.7817	18.9284	20.0426	16.821
ENSG00000130024	16.9443	18.9635	19.3893	34.4563	34.4602	33.2686	26.5069	22.7278	21.4848	23.2412	22.2002	24.9226
ENSG00000213676	17.8219	17.2009	19.013	24.612	23.8445	25.1584	25.9108	25.4552	24.3931	33.0199	32.6717	29.2929
ENSG00000141858	29.3635	30.1272	30.0671	25.7848	25.5462	30.5286	22.7868	20.0109	28.3555	18.5509	20.0134	16.9346
ENSG00000109519	37.775	35.0158	30.6712	19.2748	17.8642	19.1676	21.2911	22.9055	24.7195	22.9709	23.9569	22.054
ENSG00000079459	18.0354	15.1046	15.8728	43.8172	46.024	50.7126	16.4135	18.4009	21.9529	17.3705	16.8628	17.0145
ENSG00000173465	36.0458	30.7755	30.5966	20.6499	17.9825	22.5138	17.6568	21.9669	23.7346	26.734	25.6652	23.2207
ENSG00000213563	18.0045	17.0982	22.8248	27.086	23.7722	30.2671	21.7177	24.0956	24.4826	30.6674	29.834	27.6026
ENSG00000171241	26.9175	27.678	26.2597	17.6435	19.7271	16.3453	27.6407	24.6698	20.5174	31.6184	29.8404	28.5945
ENSG00000048140	32.0835	28.0633	28.3914	26.8779	23.7825	28.1411	20.4831	22.9048	28.807	19.7175	19.6638	16.9819
ENSG00000069345	35.3753	30.9734	28.3061	19.9554	18.4426	20.0593	23.5519	24.5378	24.7888	23.2151	22.7311	23.5134
ENSG00000155959	35.6662	29.7386	27.5788	19.9002	20.9824	19.6438	25.5984	23.6049	25.4023	19.8802	22.6322	24.5881
ENSG00000115363	33.3044	31.269	29.1783	20.0483	16.6425	19.4137	24.3655	23.4206	25.5291	24.6109	24.4278	22.1052
ENSG00000138166	28.4928	26.8738	27.9007	16.9853	12.3781	14.264	30.8411	29.9682	26.928	27.4504	28.7321	23.2548
ENSG00000205544	21.0057	15.5882	22.1597	24.6368	17.6993	24.5765	24.205	26.3367	27.2221	30.5338	30.007	30.0572
ENSG00000182446	31.0184	29.9619	30.2925	24.8591	23.2756	25.343	21.2544	21.2848	27.7908	19.9789	19.8833	17.9238
ENSG00000250479	30.2627	29.0023	29.8376	21.0257	15.6519	20.0823	22.5558	19.2076	24.6813	27.497	25.9053	26.6238
ENSG00000166073	30.8335	28.8511	29.778	19.1305	18.194	21.0672	20.9651	22.8752	24.4293	25.7225	25.5833	24.8876
ENSG00000182158	14.7883	17.5724	19.0196	22.6174	24.958	24.4249	30.7634	29.4781	21.6512	30.2384	29.4572	27.3271
ENSG00000139514	24.6183	23.7364	22.8486	16.2475	15.9319	17.3003	26.6263	30.5408	18.6945	33.4355	33.3322	28.9276
ENSG00000134970	21.282	21.0949	17.1226	15.718	17.3364	14.7224	32.4811	28.5743	17.5095	34.8325	33.1539	38.3463
ENSG00000176087	31.2836	31.3874	30.6452	25.6412	27.1334	27.7635	19.5946	18.4911	28.3525	18.4961	17.6571	15.18
ENSG00000196937	19.4776	18.2805	16.7161	21.6611	29.6993	23.7006	33.0376	28.0648	17.1658	25.9594	26.3587	31.3964
ENSG00000236698	31.81	33.2334	29.9434	19.576	24.6266	17.5801	21.7626	19.8439	19.0814	22.8368	25.6454	25.493
ENSG00000113575	34.4981	31.6613	28.5843	23.2134	23.1242	21.0811	23.9425	22.1381	23.2746	20.7878	19.3694	19.6985
ENSG00000065911	17.0481	17.0963	15.0377	10.3027	10.8848	10.9814	31.3452	30.2904	14.6372	44.1213	42.7403	46.7916
ENSG00000186834	27.1734	23.6357	24.2012	32.2829	31.6298	35.1876	18.4581	18.7556	19.9783	18.6528	20.2482	20.9467
ENSG00000197172	35.0151	30.3208	29.6777	22.9584	21.9597	22.842	20.1548	21.5661	26.3897	21.124	21.2653	17.4698
ENSG00000115541	46.097	36.2684	32.758	22.8582	20.0862	19.3144	18.0948	21.5799	24.5912	16.8137	15.9637	15.8624
ENSG00000174744	33.8513	29.746	31.105	25.058	22.8671	26.3631	19.0453	18.1388	24.6537	20.8403	18.9634	18.5265
ENSG00000172893	18.9586	16.4103	16.5204	43.3246	45.1649	52.8981	13.1179	13.9711	17.4424	17.4966	17.0756	16.7631
ENSG00000072274	35.5003	34.6791	31.725	46.3534	46.6082	41.7659	9.46389	7.63265	10.1599	8.89553	8.24489	7.85421
ENSG00000105825	31.1828	26.5518	24.8094	14.324	14.5308	16.7396	27.05	27.2648	28.3469	24.3607	25.739	27.0779
ENSG00000062716	17.2154	18.7095	16.4038	19.7636	20.2166	19.7906	31.4039	33.8891	25.1443	27.5468	26.4082	31.092
ENSG00000166949	17.2644	18.9972	18.6711	25.007	28.3393	30.1187	24.5321	27.1969	24.5675	23.8615	25.0638	23.0189
ENSG00000099364	27.3869	28.1387	29.0575	29.4094	24.6621	28.8762	16.8525	18.4109	27.6372	19.346	18.4765	17.9337
ENSG00000144895	24.6867	23.6974	20.8809	18.4939	19.1026	16.2705	25.5275	22.0775	16.7368	32.915	31.0787	34.4358
ENSG00000213281	31.8313	29.3749	28.448	23.099	25.8223	22.0766	25.3806	19.9204	20.4405	19.6986	19.0096	20.6825
ENSG00000108883	34.11	29.3862	28.5332	19.5308	19.1598	20.7038	20.89	21.1792	26.3881	22.3262	22.1621	21.1088
ENSG00000115756	17.2286	19.3013	19.3287	29.9365	26.3635	29.4186	22.1108	22.3471	23.8746	24.994	25.7977	23.081
ENSG00000262814	39.2473	29.9051	34.6005	22.4976	15.9007	21.0014	19.0819	17.6293	24.4892	21.8821	21.2864	16.2062
ENSG00000146834	27.7144	26.667	25.9411	31.2798	29.2846	35.5032	15.6768	16.5844	21.9632	17.0929	17.132	17.7962
ENSG00000155304	21.4758	18.9689	17.1466	15.5166	17.7037	14.5748	30.7654	28.1683	19.0517	32.4775	30.6915	36.0215
ENSG00000041357	35.4354	30.0457	25.9941	20.7478	21.8994	21.282	20.7399	22.1708	23.905	19.4493	20.1572	20.5327
ENSG00000204673	29.2614	26.2098	28.2532	30.5805	28.0494	30.9126	16.0332	16.1808	23.5864	18.6061	18.3733	15.239
ENSG00000173511	14.8942	18.4541	18.2468	20.6062	20.8011	23.4018	22.7124	25.6832	26.1537	29.2432	31.2582	29.3114
ENSG00000066044	32.0542	30.1608	28.6315	20.6515	19.8215	21.3595	20.5843	21.837	27.7731	19.3003	19.4644	18.6339
ENSG00000132153	29.9509	28.3593	29.5996	24.267	20.6905	24.735	19.4242	20.0293	24.9883	19.1187	20.2479	17.8634
ENSG00000116161	35.3714	33.0068	28.7637	19.7998	18.6297	19.2937	21.5005	20.8889	23.688	18.7185	19.7206	19.4149
ENSG00000186193	27.3058	25.3243	29.8494	26.0152	23.9994	32.1356	18.9244	19.2029	25.4819	18.1085	18.0884	13.7928
ENSG00000197256	19.5299	21.2171	21.5076	31.6035	32.1072	38.1146	18.3352	19.5617	23.902	17.1767	18.3256	16.2475
ENSG00000145907	32.0966	29.3156	27.522	22.8777	23.7165	20.9416	21.3038	20.1746	21.9137	19.3025	18.0843	18.7215
ENSG00000136158	16.8009	18.2265	19.2337	28.285	27.1456	28.0833	25.663	25.5724	29.4537	20.0911	18.8468	18.3361
ENSG00000165689	32.502	29.8789	30.1781	20.03	18.4375	19.8593	20.3088	20.9887	22.2429	21.3874	20.7861	19.0972
ENSG00000138434	19.1118	17.6762	17.2059	26.5097	31.1881	26.1254	24.7231	21.6114	16.9395	24.8867	23.245	26.3277
ENSG00000152952	18.9924	19.275	16.2314	18.8891	21.4328	16.0504	29.5187	24.9733	17.6378	29.7077	29.6794	32.7241
ENSG00000132635	14.0951	15.7624	19.1628	23.913	23.3932	25.6669	23.1357	24.8462	22.9689	27.0727	28.4904	26.3953
ENSG00000137193	7.66167	8.19838	8.88837	18.1541	18.1629	20.2534	32.5488	32.8368	23.3012	34.4441	35.9517	34.1317
ENSG00000149823	18.1631	17.0683	20.4936	23.1009	22.671	26.022	19.0058	20.5218	21.9338	30.3026	28.9973	25.6519
ENSG00000137054	30.8516	27.9757	26.9054	16.372	14.3378	15.7186	22.3036	23.1189	19.844	26.5796	25.0327	24.2905
ENSG00000131043	33.2133	29.957	25.8192	22.7643	21.7399	26.3385	18.6104	18.9609	23.3843	18.3893	18.3255	15.8013
ENSG00000163811	33.7254	32.4433	29.4874	15.9796	18.593	15.1155	26.4594	21.9296	14.9298	21.9487	21.7708	20.694
ENSG00000178921	29.6942	29.7667	30.7352	19.9189	17.6537	20.4039	18.7229	20.6381	21.7497	22.0753	21.5716	19.0979
ENSG00000132382	32.7585	30.6571	33.3627	18.4316	16.8383	18.1237	19.0403	19.6136	20.3734	22.1975	22.396	18.0438
ENSG00000151012	15.445	16.3672	15.2756	16.2835	19.461	12.7832	35.0657	27.7398	10.469	34.999	31.7234	35.5249
ENSG00000145293	31.0375	27.4544	27.1686	17.251	17.3755	14.6434	23.6669	22.9654	19.8192	22.6416	22.4598	24.0956
ENSG00000170855	32.5488	30.8186	25.4247	20.132	20.6538	23.1613	16.3178	21.4062	24.0052	19.1436	16.6958	19.4583
ENSG00000120437	26.021	21.1315	21.4527	29.2735	32.9207	37.7797	15.351	15.706	19.3927	16.742	17.3995	16.3171
ENSG00000167721	28.7664	28.7911	27.2192	18.7951	17.7705	17.4691	21.0945	22.0225	19.4682	22.6525	23.5748	21.664
ENSG00000107937	33.8761	30.9399	31.1909	18.4806	18.3641	16.2591	21.5318	19.6533	18.0195	20.5352	20.5057	19.2198
ENSG00000089737	30.8249	27.9204	26.6162	22.0686	19.7404	22.4994	19.6946	21.4406	25.3488	17.6196	17.5328	16.4782
ENSG00000156642	30.5726	28.8939	24.3756	20.268	20.9688	20.102	22.3615	24.2224	25.2466	16.3937	16.8491	17.5127
ENSG00000160886	34.7255	29.9958	33.2942	22.2741	20.1167	21.174	16.3776	17.2897	27.1905	15.6172	15.8246	13.3883
ENSG00000213741	35.4726	29.9937	12.3793	12.3356	16.153	16.233	20.5584	31.5189	31.107	16.2417	17.4329	26.9865
ENSG00000197467	12.0173	12.3142	14.8666	29.9113	27.5418	29.7222	24.1016	27.31	25.8087	20.7651	20.9303	20.7436
ENSG00000126602	28.4025	26.9233	26.8538	17.2542	15.9806	17.6163	17.5104	19.4196	23.0782	25.319	24.5895	22.834
ENSG00000242485	32.7606	30.2314	27.5906	19.9055	18.831	20.9919	18.1694	19.9062	23.8012	17.7985	18.4335	16.8353
ENSG00000160049	28.9865	28.4006	28.0674	16.4178	15.9332	17.4325	19.5675	20.4746	23.6573	22.8701	22.1164	21.0381
ENSG00000111540	15.7567	15.6993	15.8793	22.5322	25.3303	28.2698	22.8326	23.7222	23.8625	24.5396	23.439	23.0335
ENSG00000173674	31.188	32.0204	26.0791	20.0006	22.7798	16.1932	21.5486	18.4779	18.4714	19.4405	18.318	19.4105
ENSG00000126709	15.8211	15.2685	15.3742	22.1504	23.0608	24.598	21.4675	23.1457	25.3605	23.797	28.7147	24.6863
ENSG00000179041	38.594	33.2942	34.2776	20.3916	17.3224	20.5529	15.5001	16.3981	14.4893	18.2528	16.9626	16.1751
ENSG00000146072	17.9763	15.9486	16.7351	25.2754	28.5655	29.8534	24.3328	24.5394	22.0105	19.1703	19.9316	17.6042
ENSG00000140307	35.9897	29.5789	25.5577	18.5291	18.3893	19.7602	19.4468	19.4798	24.2979	16.4863	16.6651	17.7403
ENSG00000124160	31.5608	31.2887	28.0332	30.7734	31.29	33.4432	12.6787	13.1793	14.1352	12.2366	12.3183	10.9084
ENSG00000129128	22.5495	23.0835	19.3148	14.7681	16.3921	13.3198	27.6904	24.4992	16.838	27.1484	25.2503	30.5803
ENSG00000117448	17.6046	15.2113	16.4896	21.6728	22.1776	25.6196	20.0223	23.0677	21.3494	25.9687	25.8763	25.1036
ENSG00000172586	29.7692	24.912	24.4147	22.9685	21.2037	22.5911	17.4319	20.1134	24.3256	16.2312	18.4203	17.6335
ENSG00000095321	14.9806	13.9266	16.2988	23.206	23.8706	28.2616	20.5845	23.9816	24.2964	24.6899	24.0063	21.1442
ENSG00000100422	32.0766	30.3333	26.8114	24.1332	20.5627	25.2317	14.6273	17.1149	24.8445	14.4304	14.2308	14.7696
ENSG00000233328	40.0217	41.6655	16.9038	11.8958	16.3741	16.48	14.3103	27.5653	25.5527	11.2907	14.5389	21.9484
ENSG00000116120	28.4499	29.6003	25.428	15.6828	14.7749	13.8202	22.5337	22.6843	19.8861	21.4061	21.5375	22.6585
ENSG00000247077	35.0392	30.0997	28.3609	18.7194	17.0235	18.903	16.4456	18.5031	22.5148	17.4386	18.686	16.4447
ENSG00000108592	31.7421	28.8157	28.7136	19.4576	18.0642	19.9926	17.3862	17.8713	24.7022	16.6408	17.8732	16.3089
ENSG00000176396	30.0259	28.3765	29.9988	23.791	20.6639	23.9196	16.6519	14.8705	18.9538	15.6267	17.8522	16.6547
ENSG00000145632	29.8823	30.6007	30.4609	19.2602	25.1405	24.0801	18.8429	17.2796	11.6886	17.5793	16.318	16.0535
ENSG00000076513	35.7355	30.3166	28.5281	15.7001	13.8085	16.1801	18.292	19.0308	20.4268	19.9941	20.3928	18.4701
ENSG00000237441	16.9661	14.4734	16.9597	24.5383	22.3299	27.22	19.9352	21.0595	21.7639	23.3277	24.5772	23.3984
ENSG00000134684	22.5101	19.3972	19.6826	13.4452	12.8145	13.9432	21.0718	22.2999	19.1157	30.5913	30.5771	30.8141
ENSG00000107130	28.0312	24.5155	26.8748	17.3264	16.1861	18.9048	19.2328	21.3966	27.9728	19.3423	18.902	17.31
ENSG00000168061	27.9461	21.7303	26.6269	25.8576	22.436	28.6829	15.4622	15.0733	22.8291	16.1715	18.5638	14.5247
ENSG00000120875	13.4381	15.4632	16.8944	31.1359	28.8935	32.0222	19.8372	20.8939	23.3218	18.6708	18.3286	16.5106
ENSG00000111674	13.8881	14.9564	16.3407	26.8197	21.2485	23.5141	22.1985	21.9479	26.0046	20.4939	22.6622	25.0966
ENSG00000198911	12.2674	13.4205	14.1807	31.366	30.0378	33.2706	17.9656	18.9221	20.2596	22.1514	21.2915	19.9981
ENSG00000175792	29.6876	29.3731	24.8563	16.3913	15.6631	17.5027	18.6299	20.9106	24.9374	19.2083	20.1677	17.5488
ENSG00000136167	27.291	25.3379	24.189	17.1509	14.4337	15.3981	22.0866	22.0747	23.7631	20.8365	21.289	21.0045
ENSG00000104635	14.705	13.7096	13.0621	10.5313	9.97065	10.5214	24.5727	25.9694	11.5232	41.3684	39.7147	38.9553
ENSG00000168209	3.81748	3.57732	3.45227	17.5621	14.7185	19.3126	38.1488	39.5944	9.72854	34.2765	36.4621	33.9347
ENSG00000228305	28.5982	30.8376	24.0252	14.5004	16.5919	17.5795	16.8413	22.3898	25.8019	20.7397	19.4633	16.9563
ENSG00000251493	31.4204	27.3191	30.2465	22.5964	17.0229	19.8729	19.2603	15.3002	19.1259	18.2263	18.7207	14.5317
ENSG00000133243	15.1018	14.0373	16.5807	23.7606	22.0698	25.74	20.3753	20.6507	21.8673	25.4627	25.7459	21.2511
ENSG00000113569	28.1072	27.3667	24.9988	16.5594	17.6838	15.551	21.6943	20.3088	20.5731	20.1374	19.6934	19.9433
ENSG00000004961	28.7403	29.1218	24.6929	18.9392	17.6987	21.0764	17.9714	18.7745	20.8013	18.7766	17.5996	18.2679
ENSG00000168040	25.8249	23.388	26.2474	24.4417	21.6453	27.3253	16.1682	15.7603	21.5771	16.4474	17.3502	16.2497
ENSG00000223803	38.7186	35.5712	15.4341	9.8112	16.1612	11.9941	18.4581	31.7615	23.3101	11.5419	11.5212	28.0818
ENSG00000115762	27.8367	27.1772	24.552	17.7485	16.9656	17.7842	20.3348	21.0992	23.2575	19.216	18.1612	17.8395
ENSG00000047315	27.7868	26.4266	25.2684	22.1627	23.866	20.2501	19.0737	17.1862	16.9644	18.437	17.2163	17.1842
ENSG00000143569	26.7246	27.4089	25.6944	22.7443	21.5766	23.6366	16.4753	17.6368	22.1925	16.41	15.7706	15.5224
ENSG00000100462	25.789	25.7521	24.8144	15.6721	14.4105	16.8057	18.1423	19.8271	19.0083	24.7408	24.724	22.0329
ENSG00000130713	27.6025	26.1189	24.3614	16.1584	15.1702	17.1037	20.5454	21.1368	18.8343	21.582	21.6108	21.2154
ENSG00000177666	13.3211	13.8745	17.1365	28.0005	27.8636	31.0674	17.4331	17.6049	18.7269	23.3517	23.2354	19.6625
ENSG00000131981	14.6963	13.8678	13.4141	20.2256	22.0183	27.0639	26.5446	25.9061	25.2863	20.2037	21.0625	20.2055
ENSG00000108798	31.9885	26.4698	25.2194	21.0005	19.1017	22.4316	16.0668	16.5246	21.8006	18.2794	16.4996	14.7428
ENSG00000107566	26.3845	26.3924	22.5201	16.5902	15.9524	17.272	20.6035	22.0197	24.5829	19.3612	19.4993	18.7454
ENSG00000168078	26.9468	26.0707	23.1608	17.6104	21.072	17.5892	24.4699	20.4157	21.5499	17.67	15.9868	16.9626
ENSG00000065054	31.9966	25.062	27.2619	24.8189	20.2129	22.89	15.7181	16.3845	21.1075	16.3997	14.8528	12.7567
ENSG00000146674	49.156	37.4542	32.1922	12.9349	14.2535	15.3758	12.3267	12.6061	16.9915	15.1502	15.7488	14.0372
ENSG00000090432	25.6342	25.9515	24.6771	21.6914	20.5306	25.0511	16.3534	17.9257	20.6521	17.474	16.3867	15.571
ENSG00000204899	29.4549	24.9975	19.7903	14.7741	15.3849	14.6179	22.7863	22.8232	19.9368	20.4833	18.6839	24.1628
ENSG00000140682	15.5633	15.8475	18.1229	19.8712	18.2802	21.3752	20.5454	21.6394	18.2325	26.8985	27.3091	23.7226
ENSG00000109089	25.7301	22.9404	26.4682	22.1942	18.8826	23.3631	17.0803	17.5613	22.8807	18.126	17.7699	14.3825
ENSG00000005194	29.7271	27.72	25.0495	19.0695	19.0148	21.2005	16.9134	18.4177	20.5483	16.6186	17.8251	14.7578
ENSG00000129038	11.6229	12.8692	14.626	23.6532	23.3477	26.7051	22.8004	21.0625	22.0698	22.5864	24.0664	19.7835
ENSG00000122884	15.7483	14.8153	13.1933	17.7392	17.825	18.3669	23.7793	21.2163	18.225	24.1038	26.4651	33.3686
ENSG00000125445	32.0372	25.8264	24.498	17.831	17.6698	19.6415	16.198	17.9608	22.2271	17.9602	17.3399	15.4395
ENSG00000112576	30.742	28.1848	28.3056	19.0134	17.2937	19.0714	16.3791	17.3393	25.303	15.212	14.9382	12.4724
ENSG00000139645	26.3258	28.2486	28.4	22.5518	21.4122	22.726	15.2846	15.6489	21.8829	14.6095	13.6212	13.3157
ENSG00000164615	15.8152	16.5337	15.1948	15.5108	15.7797	17.3565	21.9062	22.8718	19.6513	25.998	27.9691	29.238
ENSG00000188554	15.2511	16.961	15.7356	20.3495	20.4807	20.4006	21.7738	20.25	19.2682	24.4111	23.7775	24.4731
ENSG00000168883	27.19	27.8643	24.143	17.5441	16.2056	18.4686	18.4955	20.3557	22.5841	17.4386	16.6232	15.7268
ENSG00000071537	10.9814	10.031	9.91005	10.0878	10.545	9.00696	26.1919	22.642	9.5326	42.0739	37.5897	43.8358
ENSG00000075234	25.3714	22.7834	22.2371	22.3259	20.4677	25.3571	17.1215	18.4667	22.1023	17.0723	15.8692	12.8731
ENSG00000166741	11.6514	10.0886	10.0635	14.4539	19.0458	20.3707	28.1593	30.7178	29.9045	23.6099	24.1065	19.8081
ENSG00000113387	30.4639	26.7407	21.6189	18.733	19.1851	17.4581	19.0761	20.0815	20.9495	15.1516	15.288	17.1597
ENSG00000157870	23.3208	21.2572	23.9808	24.7733	22.0396	26.8833	15.5401	16.7987	22.4042	16.4488	16.6173	11.5215
ENSG00000086289	26.6704	28.6347	25.316	19.6982	19.2664	20.4531	16.6702	16.5849	24.2684	14.2746	14.7317	13.7051
ENSG00000182307	29.704	25.0429	23.6128	16.9017	16.6916	18.3603	18.2873	20.1237	20.8003	17.4796	18.1355	15.0554
ENSG00000180817	27.7103	25.2907	23.5864	16.0656	15.2428	15.8352	18.1578	18.5724	18.3273	19.9222	20.246	20.7672
ENSG00000034152	30.3474	27.1158	27.9063	21.2056	18.4309	20.0087	14.5816	15.2559	20.5429	15.1119	15.7653	13.1572
ENSG00000006625	28.0567	23.6366	22.6148	17.3298	15.9892	15.7664	19.066	17.8287	16.9347	19.7678	20.4488	21.8653
ENSG00000120948	26.8	27.9355	25.6336	18.2187	19.8664	17.5837	18.2398	19.3998	21.3723	14.8998	14.3627	14.9783
ENSG00000110697	14.0607	14.7508	16.4264	18.9214	16.9836	20.6187	19.916	21.3322	21.442	26.4385	25.1714	22.8262
ENSG00000183527	30.6133	27.4101	23.0524	14.6018	17.2031	17.0858	16.5585	18.9762	18.0795	17.4518	18.2924	19.319
ENSG00000163814	13.3746	14.2284	15.3561	15.9718	12.4609	12.464	23.0119	25.0246	17.5572	28.4635	29.8851	30.478
ENSG00000196155	18.3502	16.9818	21.019	25.0833	24.0641	26.2456	15.3408	18.1011	16.8411	19.3568	19.5498	16.8082
ENSG00000131871	18.829	14.9638	14.6571	15.1088	13.904	15.803	20.6659	24.4332	15.9853	29.6754	26.3562	27.2412
ENSG00000181817	29.0023	26.6938	25.0854	18.4998	15.7415	17.8046	15.668	17.3104	25.7605	15.7071	16.38	13.8946
ENSG00000068912	15.331	15.682	13.1253	16.352	18.0816	16.9997	22.0191	22.4053	14.2697	27.0122	26.6327	29.4111
ENSG00000184164	6.45722	6.27171	6.48982	5.3021	5.39974	6.15409	23.1752	23.8878	7.58492	47.9262	48.0433	49.991
ENSG00000110048	13.816	14.9732	14.3546	15.9724	15.7896	16.4726	21.555	22.844	16.7164	28.341	28.7503	26.8694
ENSG00000221821	13.6816	14.2263	16.0887	24.192	22.4183	28.9329	16.985	21.369	20.9857	21.6303	19.0869	16.6323
ENSG00000167114	27.364	25.6523	26.2423	19.2136	17.8909	21.4447	16.1857	16.3339	22.0554	14.8347	14.9001	13.3342
ENSG00000154640	26.7718	25.0764	21.2114	14.918	14.5573	13.5584	22.579	19.2066	19.5598	17.9772	20.3431	19.0345
ENSG00000113070	27.1905	25.7246	26.4236	16.3043	13.5404	13.9796	21.0525	23.3608	17.8316	16.7903	16.539	15.7232
ENSG00000197780	27.8774	30.7552	22.1536	17.2109	19.2945	17.5762	17.6201	18.1745	16.0275	15.6242	15.3238	16.5421
ENSG00000160633	25.6961	24.9602	24.6035	21.9846	21.3746	22.4254	16.0163	15.8591	21.5199	13.5554	13.3279	12.4035
ENSG00000104765	10.9446	11.6442	11.3673	22.7709	25.2263	21.7657	23.8292	20.8815	15.2587	21.8118	21.2524	26.7534
ENSG00000101255	6.81917	6.62658	7.08216	8.63698	8.29643	9.741	24.7977	26.7954	6.9592	44.8947	45.1196	37.5351
ENSG00000148335	25.8535	24.3202	25.4104	16.6604	14.665	16.5394	16.9491	17.0542	22.8109	17.9434	18.0214	16.858
ENSG00000021355	11.5658	13.9885	13.8073	18.3903	18.2819	20.3954	21.9181	22.6994	18.1159	22.9382	24.3918	25.9061
ENSG00000114302	27.0062	26.5202	24.3209	17.718	17.2496	17.6254	16.8243	17.339	20.6685	16.0445	16.1162	14.9364
ENSG00000123689	30.2596	34.7781	27.2945	23.9126	17.8621	19.4635	14.0324	12.6815	18.8009	10.2579	11.5607	11.2568
ENSG00000212232	31.6522	23.7215	30.7466	15.9238	15.9761	12.5118	14.595	13.3485	13.6628	18.7412	23.133	17.8458
ENSG00000162073	20.2608	18.301	20.565	28.1317	25.1072	28.672	14.5024	15.2979	20.1486	13.1452	14.4049	13.0335
ENSG00000183963	27.8175	26.361	29.7441	23.7526	17.3708	20.4799	13.3269	13.5292	21.846	13.22	13.3359	10.495
ENSG00000184557	29.3105	25.5735	28.1522	16.5468	15.0651	16.3451	15.5151	16.7123	29.2256	13.1365	13.5141	11.9608
ENSG00000114554	15.8858	16.0716	17.6406	26.1151	24.0452	26.6721	17.5	18.0422	20.1946	17.5477	16.6406	14.6291
ENSG00000111716	28.631	24.8897	20.596	15.6684	14.7209	14.3529	16.1272	20.5291	20.5941	18.3322	19.4021	17.0834
ENSG00000183741	23.2286	23.2874	25.1084	19.6428	17.6247	20.6665	15.275	16.62	22.7749	15.1249	16.1605	14.2083
ENSG00000197170	30.9655	27.6165	24.6396	17.03	17.845	15.1975	17.182	15.3933	18.4076	14.9138	14.256	16.1929
ENSG00000185215	20.1173	19.8918	21.2729	23.4271	22.9268	27.5889	14.7065	15.1336	17.421	16.1162	16.0494	14.9434
ENSG00000115107	16.3325	16.4216	15.8433	16.3649	14.2412	17.2763	16.7108	18.9317	16.7451	26.5599	27.7454	26.2869
ENSG00000179348	27.1562	24.0156	25.8409	16.3522	15.3571	17.2087	15.6066	15.6999	20.2208	17.8336	17.7695	15.7432
ENSG00000101955	17.7542	16.2353	16.3883	14.9754	13.0833	13.4311	22.9742	21.9034	22.2869	23.5313	23.7051	22.324
ENSG00000024862	13.9581	13.5012	13.4787	17.8189	16.8522	17.9508	20.7784	20.5428	18.2487	24.276	24.9601	25.7723
ENSG00000185340	20.6432	21.2391	22.6751	26.0222	23.8242	28.5829	14.5041	14.2108	22.096	12.0971	12.3627	9.7034
ENSG00000110719	12.2438	12.7832	17.7228	25.5384	21.9183	24.8959	16.9948	17.9169	15.7501	20.982	21.1402	19.1303
ENSG00000105223	11.42	12.0241	13.4416	19.768	17.6274	20.3816	20.5617	19.5458	21.6333	23.9996	24.6923	21.5509
ENSG00000119900	24.0501	23.5903	22.6638	14.5925	17.5745	13.4313	20.2264	17.0568	13.2473	19.9512	19.327	20.7963
ENSG00000018408	13.6762	13.5931	12.7974	27.1912	28.8971	24.6788	21.845	20.1341	18.1006	15.2425	14.3708	15.8911
ENSG00000108010	27.2979	23.4955	19.8619	15.4982	13.657	14.8837	17.746	18.3293	20.013	17.5417	17.9987	19.1439
ENSG00000131876	25.5849	26.1706	23.5227	16.695	17.4934	15.5402	18.2723	15.927	17.5515	16.0371	16.0083	16.6166
ENSG00000164163	28.4053	26.3156	24.7671	16.4266	16.5905	13.1198	17.675	16.7864	16.9542	16.1232	14.9148	17.2396
ENSG00000084073	31.4306	26.7314	24.2507	16.1325	17.7745	14.8553	16.7935	16.8656	18.2069	13.5711	13.6536	14.9596
ENSG00000133639	12.541	11.4351	10.077	14.6428	14.2787	15.6154	26.6009	28.3977	18.331	23.2993	25.8701	24.0042
ENSG00000167645	15.5726	14.0159	15.7041	18.6535	15.9508	21.1968	17.0193	19.6601	19.1397	23.3489	23.2622	21.1775
ENSG00000044090	11.816	12.1616	14.0644	21.6817	20.9953	24.9483	18.3007	18.6944	18.2654	20.8758	22.1852	20.2631
ENSG00000180304	22.9743	22.8591	20.566	18.6005	18.1726	19.5924	15.978	19.0416	23.8408	14.2762	13.654	14.6311
ENSG00000175224	15.848	15.385	14.3896	17.6231	17.755	19.7807	17.6566	19.1403	16.9111	22.8327	23.5817	22.4336
ENSG00000210184	39.5181	34.7877	27.7892	4.10034	11.7394	7.05392	17.7424	10.7241	26.2818	8.09487	18.5848	15.7359
ENSG00000137124	25.4154	23.7732	23.7461	15.6577	14.2257	17.1815	16.2867	16.6452	18.4306	16.8181	17.4075	16.381
ENSG00000178896	26.73	24.0695	23.8884	18.9134	16.2449	18.1543	14.2653	14.6151	18.5409	16.0557	17.45	12.4273
ENSG00000029993	23.2285	22.99	19.9302	18.5023	19.8109	20.4576	17.1521	17.8977	20.0729	13.8813	13.3757	14.0161
ENSG00000133816	13.4328	14.2623	14.2894	15.8876	16.2622	17.7214	20.8417	21.7522	18.2847	22.5588	23.0354	22.6716
ENSG00000119681	13.9497	14.8959	15.48	18.8459	19.3568	19.5478	18.6038	18.7369	12.9882	24.0506	23.1632	21.3782
ENSG00000177706	14.6945	12.9934	15.368	18.8352	23.9104	26.2754	18.4845	19.7218	21.025	17.2509	17.5907	14.5967
ENSG00000233016	19.9129	17.1596	18.3117	14.298	13.1245	15.8523	16.2989	18.0673	12.942	23.9513	25.2031	25.5698
ENSG00000167508	11.5943	10.9726	12.4745	28.259	27.8498	32.7885	13.4407	14.7933	14.7833	18.711	18.4754	16.2598
ENSG00000144583	26.6368	27.1205	28.727	16.4399	14.6302	15.9449	13.7246	13.4963	19.4241	14.8209	14.5584	14.0111
ENSG00000197345	29.389	23.2808	19.7972	15.1575	14.1549	16.1869	14.677	16.7019	18.4525	17.4471	17.2302	16.6513
ENSG00000111678	12.6856	12.6989	12.5332	20.1466	17.5905	22.4971	20.8161	22.1217	23.9397	18.3	18.8215	16.3076
ENSG00000137267	30.1124	26.327	25.8967	17.314	15.962	19.9415	12.5708	14.6024	21.7074	11.6426	11.3733	10.3934
ENSG00000117525	35.1718	32.3429	30.2566	10.0975	12.8326	10.8026	15.989	15.2324	9.15306	14.3362	14.609	16.4335
ENSG00000132676	22.2829	22.6012	19.8632	14.7324	12.9829	14.3437	16.3185	18.4402	17.1969	19.5598	19.1507	19.6175
ENSG00000145220	28.0206	26.0903	25.8648	14.5215	14.8939	12.4953	17.5458	15.0063	14.3172	16.5583	15.953	15.5248
ENSG00000136261	23.004	21.0301	22.2493	14.3091	13.3532	13.4532	17.8722	16.6732	19.0796	18.7283	18.3692	18.0427
ENSG00000141076	27.2123	26.0048	24.0423	13.925	11.94	14.1389	15.4381	16.1334	16.8747	16.6037	16.49	16.5877
ENSG00000105447	31.5217	25.4103	25.1227	16.6065	16.3291	17.052	13.094	14.508	17.3864	13.3923	13.1945	11.5992
ENSG00000104695	26.3981	23.7915	20.2404	15.2459	13.6909	14.2613	16.3771	18.0937	22.3085	13.9176	14.2938	15.7843
ENSG00000173621	26.759	20.4951	25.3806	19.6581	17.7973	21.3757	13.1003	12.6569	23.529	12.3284	12.2894	8.93692
ENSG00000006744	24.9237	22.5169	22.5097	16.5779	15.0278	15.6437	15.3002	16.2258	20.0109	15.7317	15.6509	13.3641
ENSG00000116584	11.0306	10.7164	10.9234	9.23188	8.25942	9.7838	21.5932	23.6979	11.2432	32.8593	33.5676	30.4673
ENSG00000173530	20.3289	20.9096	19.1545	27.0502	21.8998	25.3791	10.5614	11.7648	17.5698	12.0817	12.855	13.7475
ENSG00000234127	22.9287	20.5001	20.8207	20.019	19.3055	22.2852	15.0567	14.8789	17.2236	14.185	13.3426	12.6207
ENSG00000160563	24.3929	24.4377	22.9338	16.97	13.4558	17.5055	14.1054	17.6315	19.2427	14.371	14.5715	13.2435
ENSG00000139318	12.6059	12.985	11.2777	17.8097	14.973	17.588	22.9728	22.5776	16.9351	20.8794	20.7802	20.7562
ENSG00000119655	11.7082	11.6214	12.442	17.9526	20.274	23.3146	18.1622	19.7612	19.112	18.9371	19.3367	19.4007
ENSG00000101003	24.1719	22.9456	21.2491	15.8901	15.8797	15.4994	15.3836	16.609	22.7137	13.7832	13.4186	14.3528
ENSG00000132768	26.8308	22.6293	23.1292	15.7207	14.4671	16.1572	15.285	15.2704	16.3437	16.1046	16.271	13.3612
ENSG00000152253	25.4945	24.0181	21.4234	14.5599	17.0052	13.7898	16.8851	16.595	19.5705	13.8272	13.7248	14.1204
ENSG00000052802	9.46423	9.67361	8.31497	30.0978	37.4732	33.6025	14.0852	14.0021	10.8182	14.2519	14.0451	15.1419
ENSG00000165271	29.0592	24.9235	25.2624	14.1646	14.2293	14.7718	14.1102	13.8965	14.5716	17.3539	15.3694	13.1436
ENSG00000060688	24.331	21.8209	20.4071	16.6682	14.9316	16.9298	15.0108	16.5708	20.9408	14.1396	14.753	14.3267
ENSG00000103024	14.9779	11.394	12.3865	19.8893	18.3102	21.8891	16.221	17.9526	18.2111	19.4675	20.4553	19.6678
ENSG00000112312	23.0299	20.8138	20.3437	17.3917	18.3506	17.2919	17.959	16.6649	15.3619	13.9074	14.6912	14.1029
ENSG00000198805	23.5858	20.7086	21.8199	14.0511	12.1824	13.2351	17.187	17.1212	16.8918	18.4623	18.3371	15.9385
ENSG00000108671	26.7159	24.652	23.4548	16.0272	13.442	14.0244	13.9384	15.2782	19.4462	14.1355	13.415	13.8045
ENSG00000005100	20.2935	22.2867	20.8249	13.299	13.5568	13.7233	17.9433	17.8176	14.7569	17.7147	18.3487	17.5326
ENSG00000100554	23.2029	22.3042	20.795	15.4678	15.9891	14.0122	17.655	16.181	18.8928	13.8414	14.097	14.8876
ENSG00000161981	25.84	21.7116	21.0452	16.1122	15.9349	17.2219	13.1036	14.8727	20.2249	13.9221	14.5359	12.7093
ENSG00000198380	12.783	12.6721	11.5631	12.6663	13.4369	12.3925	20.3542	19.6967	10.0051	27.419	25.5524	28.6866
ENSG00000148291	29.1144	21.4242	22.0488	16.848	14.4297	17.4957	12.5523	13.2713	16.4238	14.5932	15.7495	13.2529
ENSG00000170619	21.4248	20.1145	20.297	19.4233	17.4917	19.8496	13.7148	15.6793	19.2152	14.0807	13.2873	12.5897
ENSG00000113083	15.5522	13.3044	12.6933	11.1736	13.2939	12.3328	21.1936	18.226	11.6175	25.3479	24.7094	27.5143
ENSG00000011028	11.0534	10.3612	12.3286	15.5732	13.839	16.3803	20.335	21.128	21.3208	21.1507	22.058	20.9699
ENSG00000108559	22.1262	20.1519	20.4747	13.7822	13.6065	14.3568	16.3947	16.4506	16.1183	18.1332	17.047	17.6443
ENSG00000185567	8.86219	9.99773	10.7144	23.2086	20.2992	22.7674	16.3204	16.9957	16.1717	19.5329	20.7779	20.155
ENSG00000160075	23.2095	21.6877	19.4274	16.9152	15.8095	18.1948	14.0056	15.7544	18.4007	14.6003	14.3194	13.4217
ENSG00000168936	11.0444	11.0834	13.0464	20.6075	19.1032	22.4746	16.2774	18.3035	17.1191	19.9947	20.1389	16.4387
ENSG00000239672	29.5154	24.996	21.3542	12.4689	11.1341	12.9376	13.6751	16.4582	21.2911	13.8084	14.1996	13.6073
ENSG00000111665	21.8687	21.974	19.545	17.623	17.1533	20.1354	14.0493	15.6937	18.7816	13.4924	12.5236	12.4453
ENSG00000022267	13.7851	13.0873	12.4016	16.2409	15.8459	17.3843	18.9354	18.976	16.5635	19.44	19.9298	22.5598
ENSG00000184117	10.8908	11.0565	11.3747	16.7695	16.5158	19.676	17.585	20.1436	17.7847	20.7576	20.5184	21.358
ENSG00000280206	13.4474	14.4683	12.3411	13.1109	12.0934	14.8636	22.447	21.6236	22.5448	18.6274	19.3507	19.2982
ENSG00000166173	11.873	12.6048	12.3739	13.2503	11.6227	14.584	18.7658	20.8313	15.8646	24.284	24.9014	23.2448
ENSG00000161980	27.1543	25.8171	23.3141	15.3681	13.102	15.5324	14.9623	14.6421	19.1939	11.9589	12.9722	10.1574
ENSG00000245532	5.87299	7.08863	7.58756	15.7157	17.4441	14.752	22.9455	26.9851	13.6437	21.3049	22.9837	27.7185
ENSG00000160285	12.2689	12.7236	12.2699	30.4823	32.7524	35.5922	10.0547	11.7075	13.3581	11.125	11.3488	10.34
ENSG00000115946	33.0768	27.2486	23.5722	11.7432	11.4315	11.1283	14.6378	15.4309	16.0152	13.6456	12.9793	13.0008
ENSG00000165480	29.6501	24.9445	23.3096	14.2231	14.7099	13.603	14.6335	13.2854	13.4516	13.4755	13.5608	13.91
ENSG00000135842	13.6645	14.102	14.8946	13.4772	14.2352	13.8508	16.2004	15.9735	14.6212	24.148	22.3109	25.0932
ENSG00000181026	29.0995	24.6005	24.5047	13.1613	12.0079	13.0878	15.6248	15.6505	17.3848	12.4518	13.6099	11.0391
ENSG00000149639	17.9787	19.3984	20.4174	18.9915	17.5689	20.5092	13.9205	14.8745	21.0759	12.7671	12.0288	11.7389
ENSG00000131389	8.51116	9.89791	10.4837	13.9102	12.1899	13.0908	18.7534	19.1695	15.5816	25.4826	25.8528	28.0015
ENSG00000110104	32.323	27.6891	28.2493	13.297	10.9706	13.7897	11.1362	11.6458	15.2831	13.1113	12.1017	10.9285
ENSG00000132819	24.5883	21.3626	21.4491	16.9506	16.5377	18.6515	10.997	11.5089	15.638	15.8784	13.2941	13.6532
ENSG00000241685	21.2077	24.5154	16.5047	14.3761	13.9447	15.4826	14.9863	18.3154	19.4822	13.4928	13.6543	14.4963
ENSG00000163528	21.9678	20.3203	18.2225	13.9527	10.3972	13.0937	16.2327	18.2868	17.1668	17.0339	16.0349	17.581
ENSG00000115073	10.9189	11.2319	11.1339	15.7265	14.6412	18.78	17.6419	19.8623	17.5362	20.065	21.183	21.4912
ENSG00000142156	10.9284	11.4241	12.641	19.2069	16.8176	20.2716	18.4251	19.3025	20.4347	16.9121	18.1934	15.2719
ENSG00000011007	22.8751	22.5123	21.8213	16.2985	15.2546	15.7776	13.7781	14.8636	16.4204	13.7317	13.6717	12.7057
ENSG00000164086	21.6906	20.3424	20.9735	16.8333	15.5988	17.5282	13.9005	13.8671	17.377	14.5867	13.5138	13.4974
ENSG00000090520	11.2675	9.87986	9.42495	6.72867	7.07409	6.5539	23.2371	20.9845	8.92875	31.1676	30.4628	33.9749
ENSG00000104783	11.1843	10.8405	13.2167	20.7989	19.3886	21.264	16.186	18.579	18.0393	16.7327	16.5488	16.2697
ENSG00000164466	26.3807	23.4585	20.0771	15.4954	14.9038	14.9637	13.9389	14.1038	17.1356	12.4067	12.8755	12.8811
ENSG00000169299	22.8936	22.5745	20.9642	12.5793	14.5606	12.1349	16.3425	14.3367	13.2855	16.8397	16.3333	15.6797
ENSG00000104884	19.6458	17.9237	20.0673	12.4373	12.0699	13.3727	15.8979	16.2769	16.8709	19.1409	18.3748	16.4172
ENSG00000163507	23.8654	21.3204	20.1608	14.0429	14.9547	11.7588	18.7361	17.1341	16.1451	13.5279	12.8061	13.8099
ENSG00000126749	25.2946	22.0532	19.5456	12.3199	12.4498	11.9516	13.7818	15.9276	18.183	15.7726	15.0902	15.3634
ENSG00000173327	19.384	17.5747	20.3359	19.0348	18.428	21.2493	12.296	13.3563	18.9006	12.8396	12.9339	11.303
ENSG00000226950	27.0844	22.2802	23.0208	16.0927	16.4896	17.9404	10.6961	12.421	17.1449	12.3109	11.6003	9.95459
ENSG00000166825	11.5607	12.5402	12.2203	22.6772	17.869	18.6901	18.6874	18.5472	18.4543	16.0506	16.4329	13.0774
ENSG00000129932	24.1078	22.2546	24.4871	17.1285	13.4364	15.1124	11.3167	13.7519	18.2337	12.9805	13.4267	10.4884
ENSG00000162298	8.31859	7.9236	8.31978	10.4145	9.82141	10.9327	21.5393	20.7551	8.1073	33.2041	32.1037	25.2075
ENSG00000225648	27.4908	20.815	21.9079	11.9886	12.7084	9.15331	14.5833	15.1742	10.6379	17.9629	17.5459	16.6517
ENSG00000107021	19.997	18.5782	21.5364	19.0887	17.2547	20.3283	12.2641	13.2904	16.4583	11.9699	13.6366	11.01
ENSG00000186577	12.2793	12.1906	12.2593	16.3016	14.9359	16.9675	16.6208	17.0112	17.1869	20.3338	19.8268	19.2755
ENSG00000225383	24.605	21.768	18.8474	12.6832	12.6084	14.584	12.3173	14.2603	12.3426	16.9246	16.2578	17.0886
ENSG00000072042	16.58	15.8649	15.8056	22.8943	21.3888	22.2025	12.3887	13.1701	16.1169	11.7885	11.5081	13.4789
ENSG00000172590	22.9689	21.5943	20.0997	13.056	12.1868	13.9893	13.3296	14.6568	18.9354	13.17	14.4076	14.6244
ENSG00000120053	12.9386	12.9261	12.1124	9.60786	11.6088	12.7856	15.3737	18.5258	12.9144	24.3973	23.3064	26.5166
ENSG00000148730	18.1107	17.8857	16.8944	19.6483	20.7555	20.194	12.9948	14.006	18.7844	11.188	10.9709	11.2653
ENSG00000138674	12.2379	12.9734	12.6744	15.3009	16.8643	16.315	15.7517	15.2114	12.2133	21.0101	20.0341	21.8216
ENSG00000114779	12.0743	11.3629	12.4484	16.1178	15.4842	17.5274	16.3421	15.9131	18.3523	20.1706	19.3351	17.1657
ENSG00000119705	28.4159	24.1326	20.2184	11.2914	10.4073	11.6858	12.6281	16.0439	18.3571	12.0715	13.2458	13.1741
ENSG00000078269	11.5345	11.8324	12.5661	19.2018	19.7961	19.8547	17.8512	17.4945	14.9929	15.4178	15.3024	15.5029
ENSG00000113739	9.95031	8.62818	8.5914	14.7094	15.7558	15.8836	21.5831	23.7181	11.5207	20.5831	21.6976	18.5509
ENSG00000123240	8.8982	9.54384	9.68838	17.3082	18.1267	18.2657	18.921	17.7241	15.5425	16.9548	19.8936	19.4048
ENSG00000153048	11.4514	11.8408	13.4989	18.6266	16.9234	20.3352	14.9262	16.4262	19.7408	14.995	15.5751	15.8796
ENSG00000140688	10.0535	10.0669	11.3921	17.181	16.4602	18.9747	13.9173	15.0647	13.5312	22.4852	21.2892	19.7932
ENSG00000123496	17.5812	18.9342	17.2538	9.04596	4.37327	4.03128	16.1508	17.5663	11.612	24.2911	22.6056	26.5507
ENSG00000259330	20.6764	19.3709	18.6083	15.7264	14.2973	15.8352	13.4661	13.8456	19.1423	12.9884	12.3247	13.3679
ENSG00000167767	18.5383	16.3398	15.4638	15.3939	19.2661	23.5358	9.7618	10.8674	9.56168	16.93	16.1982	17.5724
ENSG00000142173	10.0036	11.1837	12.4048	14.5799	14.4114	16.6809	17.247	17.5205	18.6288	18.6126	20.5	17.161
ENSG00000138623	22.7554	20.7126	20.902	11.0519	10.6202	11.623	13.1629	14.8546	19.2388	15.2328	15.0801	13.234
ENSG00000171703	9.56304	10.3138	12.3485	19.0936	17.8661	19.9554	15.0226	16.0279	16.801	17.7035	18.8433	14.4683
ENSG00000146109	21.8798	20.335	17.9919	16.1772	14.9376	16.4765	11.251	12.6893	16.7951	14.4947	12.1731	12.4006
ENSG00000080608	19.342	20.8837	19.0619	10.9923	12.6226	9.53205	18.175	16.2279	12.3999	15.2789	16.044	16.634
ENSG00000164045	28.0701	24.7317	21.6931	13.2918	13.1672	13.0278	11.3755	12.1081	16.7051	11.3454	10.5492	11.1126
ENSG00000110330	24.5826	23.3334	19.1841	11.1458	12.3283	9.61938	17.3135	15.7661	13.6256	13.5944	12.6338	13.5776
ENSG00000115233	20.8592	20.0142	19.5414	13.8464	13.2622	11.7926	15.8451	13.7203	15.0719	14.0338	14.4422	14.0371
ENSG00000182809	10.2274	10.7281	12.6546	16.6048	16.5245	18.0902	16.1841	15.6596	17.0188	17.4471	19.2392	15.6538
ENSG00000148296	21.9465	19.8692	20.9799	14.5277	13.1657	14.6532	12.6918	12.8861	13.891	14.0512	14.294	12.9895
ENSG00000115364	20.5896	18.8523	16.9662	13.0083	12.8459	11.6234	15.5107	15.3038	16.1968	14.9476	13.9883	16.042
ENSG00000273132	9.25998	9.29562	9.05028	13.6468	11.2477	16.007	16.484	17.5273	18.4181	22.6552	20.1698	21.9871
ENSG00000186575	20.0341	20.1252	21.0122	15.3452	14.3226	14.3443	12.6828	13.4385	15.6856	13.6352	13.4445	11.2869
ENSG00000169258	20.5224	16.3387	20.3544	16.6144	16.0423	18.741	12.3429	12.6857	16.3755	11.9087	12.0912	11.2075
ENSG00000156587	8.99755	11.2918	11.9818	15.7463	15.784	17.6171	16.9665	17.6087	17.7694	16.5213	17.3163	17.326
ENSG00000106028	23.7884	19.3933	16.0881	13.2115	13.0341	13.1308	13.4405	14.9228	16.3756	12.7442	13.4956	15.0972
ENSG00000160087	19.5237	19.6297	20.1523	15.3921	14.3856	15.9314	12.3152	13.2456	15.5152	13.2778	13.2642	11.9424
ENSG00000161970	22.3278	20.4008	16.6008	11.9179	11.9985	12.2759	14.7424	17.4986	17.3679	12.0302	13.5263	13.8132
ENSG00000154978	21.1949	19.2317	18.5009	14.6848	13.7216	15.634	12.7359	13.8178	17.4639	12.8214	12.5762	11.7697
ENSG00000136840	14.4157	14.692	15.1349	11.0198	9.04186	10.8199	14.9865	15.0361	13.0577	23.0808	22.405	20.357
ENSG00000119812	22.1038	20.8542	19.3798	14.5909	15.0413	15.7305	12.1251	12.3157	13.4012	13.1798	12.7493	12.2318
ENSG00000070814	21.8448	20.2948	21.6191	13.0995	12.013	13.6617	13.0583	13.2276	15.2541	13.6194	13.8534	11.6604
ENSG00000100522	20.6083	19.1097	16.9041	12.1775	10.9074	9.927	16.2117	15.4668	14.7548	16.5473	15.269	15.3102
ENSG00000099381	15.6985	17.0521	18.2387	19.1284	17.3967	18.5034	10.6988	11.5632	12.9637	14.7082	14.3678	12.7513
ENSG00000164109	22.6271	18.5214	16.7499	12.8199	13.4074	12.1278	15.4245	15.4107	15.3133	13.394	12.806	14.3843
ENSG00000206560	9.49355	11.2576	11.3858	17.5025	20.479	15.5385	19.459	16.7855	11.5068	16.4296	15.8294	16.6593
ENSG00000074219	17.8762	17.3086	16.7807	14.8724	15.0921	17.3874	14.0358	14.3469	20.3241	12.2605	11.8865	10.0215
ENSG00000103423	20.0924	16.8985	17.3002	12.0566	11.2189	12.4484	13.9352	14.9433	15.1313	15.9739	16.4644	15.683
ENSG00000041802	22.5342	20.5129	18.5179	13.6375	13.6474	12.9787	13.5179	14.4832	14.4923	12.8271	12.5271	12.4504
ENSG00000103415	20.4589	20.1862	19.2716	15.3329	13.598	15.7453	11.8313	12.0582	18.2523	12.3775	12.393	10.4572
ENSG00000108826	22.7058	16.8334	16.3697	15.6165	14.2018	17.9252	11.9083	13.8554	15.0365	13.001	12.6784	11.6891
ENSG00000112972	8.82859	7.89515	7.59379	29.656	36.8653	33.8004	10.783	10.5825	8.10872	9.05017	8.35462	10.1029
ENSG00000160193	21.8813	18.3332	20.2766	13.1828	11.5353	12.2932	13.9465	14.6906	14.758	14.2686	13.8425	12.0564
ENSG00000173599	7.61961	8.04752	8.6676	15.6572	15.5423	17.809	14.4748	15.8832	13.8736	21.4181	21.0097	20.6594
ENSG00000171617	21.6139	20.7785	19.3509	16.2712	16.5766	16.4292	13.208	12.9303	13.3363	9.93839	10.5147	9.51804
ENSG00000126391	15.9827	14.8221	15.786	19.6209	17.5625	22.7242	11.6815	12.3508	13.1881	12.1763	13.1217	11.2462
ENSG00000265972	22.4278	10.2408	5.8798	24.8527	35.5643	37.155	4.41949	4.96202	21.8535	4.49271	3.87968	4.21167
ENSG00000160208	22.7657	20.6678	21.6098	12.3941	11.9404	12.4053	13.0647	12.8241	14.6587	11.3141	13.3044	12.8186
ENSG00000216775	9.85602	9.99577	10.1075	12.4221	19.3352	18.2576	15.7944	15.2225	10.8377	17.949	18.6779	21.0041
ENSG00000149485	10.4147	10.2977	9.93228	20.5786	20.4921	23.311	13.387	13.7438	13.9361	14.9395	13.6638	14.7526
ENSG00000072310	7.6124	8.69597	9.5624	25.861	25.3531	28.078	11.6985	11.9768	12.6994	13.1086	13.192	11.5619
ENSG00000135372	20.4118	19.1516	17.9411	11.113	10.7818	11.9884	13.4143	13.8807	14.947	15.2244	16.2339	13.5884
ENSG00000186480	3.41611	4.79195	5.06592	37.4346	39.8496	42.4163	7.51903	7.82541	11.0206	6.84338	6.34784	6.13293
ENSG00000232442	10.6941	11.3636	13.0205	20.1751	18.8504	19.8738	13.0687	12.4129	15.0884	14.6082	15.8318	13.3293
ENSG00000127463	18.0138	18.1527	17.2178	11.2526	11.1035	11.942	15.0213	14.9912	15.8673	15.2764	15.1053	14.3164
ENSG00000146278	3.08319	4.444	4.59696	16.3167	15.155	16.5005	21.5701	21.3585	13.932	19.6019	20.3635	21.2383
ENSG00000224543	24.6582	17.0838	14.5657	11.1152	11.0237	10.7795	16.4012	15.8791	21.5707	12.2626	10.3079	12.3139
ENSG00000095752	18.7488	20.8311	20.0861	13.7671	9.43898	13.9649	12.3709	13.3163	19.2774	11.998	12.6905	11.4319
ENSG00000126001	10.1061	11.5059	12.5772	16.8208	18.1016	18.3604	14.9095	14.7966	14.663	15.5223	15.3101	14.6174
ENSG00000100749	19.8755	17.6102	15.8173	12.3781	11.7288	10.56	16.7689	14.8891	15.241	14.8814	12.822	14.5676
ENSG00000107371	20.9418	19.0549	17.6418	13.0603	11.9447	12.9411	13.264	12.6628	15.8258	13.0182	12.9318	13.5132
ENSG00000166189	18.2348	17.029	17.9663	17.0047	14.5201	17.6944	10.4978	11.0384	17.4404	12.8369	12.004	10.3975
ENSG00000183520	21.8318	19.983	18.3519	13.6647	14.5823	12.4947	13.4187	13.3647	13.2711	12.3456	11.3235	11.9309
ENSG00000204516	18.6043	17.7009	17.4653	16.8427	15.4136	19.4295	11.3051	11.9043	18.0275	9.91722	9.72906	9.84384
ENSG00000178718	19.3668	17.0778	19.1942	15.7419	13.9479	16.6357	11.6582	11.532	14.2848	12.7192	12.4619	11.5371
ENSG00000251562	10.3623	11.8105	10.4354	13.24	15.8153	11.2719	19.2744	19.8611	13.1412	15.3032	15.5944	20.0263
ENSG00000275700	21.1927	18.8263	18.2888	12.2859	11.1078	12.1283	12.3872	14.0549	14.754	14.255	13.1776	13.2941
ENSG00000119669	8.58386	8.33989	10.3204	16.6673	14.6956	18.1961	16.0616	16.1556	16.6102	16.659	17.1108	16.1796
ENSG00000033100	16.7427	16.2772	18.3798	18.1339	16.3177	19.8317	11.0617	12.1879	13.1343	11.2102	11.6209	9.91098
ENSG00000167272	18.7537	18.1104	17.2071	14.4061	12.6009	13.9094	13.0696	14.2467	16.6014	11.0773	12.4615	12.3191
ENSG00000179833	18.7347	20.2257	19.2873	11.5909	12.4306	10.7959	14.7261	14.695	15.1925	11.7154	11.8767	13.3921
ENSG00000184787	20.8425	19.477	17.7599	14.768	13.8	13.407	12.1976	14.0758	15.0129	11.0672	11.1958	11.0307
ENSG00000169136	19.269	16.4036	18.8865	17.4274	16.7411	21.8199	8.50484	9.43969	13.1077	11.2851	11.2165	10.1796
ENSG00000186432	19.7619	19.6337	18.0906	13.2153	14.5299	11.3076	14.9406	13.7796	13.0139	11.7103	12.2313	11.7481
ENSG00000161654	17.8691	15.492	18.8427	11.2741	8.90317	9.80862	12.791	13.5695	17.7657	14.4248	17.9265	14.6791
ENSG00000133935	14.072	13.184	12.1426	18.5414	17.3441	21.3386	11.979	12.307	13.2161	12.6065	13.1271	12.8506
ENSG00000123505	19.7133	20.3125	18.9834	13.4473	15.0215	12.0229	14.1132	12.9724	10.5206	12.0096	11.3571	12.0744
ENSG00000130119	20.5564	20.0777	18.4531	10.7458	11.5393	11.5941	11.163	13.6333	13.7578	13.9092	13.6264	13.4675
ENSG00000171425	9.1971	10.5122	9.12966	9.83845	9.04348	12.6461	13.4495	14.735	11.5593	22.3117	25.6221	24.1553
ENSG00000116514	12.6813	11.3171	10.6442	12.717	12.4902	13.3545	14.1771	15.4457	14.713	18.8843	17.9554	17.0546
ENSG00000213740	21.6727	19.0785	14.6053	11.5538	12.3	9.55244	12.2022	12.6232	12.8564	13.9162	14.5077	15.9627
ENSG00000154102	17.7553	16.1823	16.8517	13.1553	8.95552	11.7594	12.5417	11.7285	12.9229	17.2338	16.6564	15.0645
ENSG00000106591	19.8213	17.8021	15.2456	10.9391	11.1844	11.3054	14.0377	13.5429	12.2599	14.2171	14.1107	16.288
ENSG00000109534	20.661	18.6894	16.8729	11.6585	12.029	11.086	13.6807	12.7896	12.6165	12.5819	12.7457	15.2518
ENSG00000186174	13.4631	15.6401	16.7253	18.0689	15.9385	18.6179	11.224	10.7525	12.2663	13.3152	12.9317	11.5079
ENSG00000138413	14.3437	12.9575	11.0458	19.0215	19.7571	21.6201	11.1638	11.8705	13.4279	11.5732	11.6534	11.6137
ENSG00000023608	20.5722	17.9753	16.8215	10.329	11.6654	8.93161	16.5876	14.5316	10.6977	13.4504	13.1391	15.2639
ENSG00000111845	25.3431	21.9624	18.3691	10.2144	10.9794	9.01727	14.7412	13.6587	11.427	11.5685	11.8655	10.6023
ENSG00000167842	11.3831	12.1123	11.6275	10.5442	11.7302	10.2332	19.9237	15.9619	10.199	18.9708	17.8495	19.1644
ENSG00000102753	19.6899	19.2378	16.9082	11.3876	12.4055	10.6859	13.1128	13.829	12.6912	12.8206	12.3501	14.2493
ENSG00000140545	10.505	9.49548	10.2451	14.9462	14.588	16.0854	14.9381	15.0317	16.9833	16.0247	15.7031	14.7788
ENSG00000204388	18.0749	18.1237	15.8255	18.2328	17.1256	23.8549	7.27562	8.28233	17.3309	8.86614	8.35857	7.59053
ENSG00000196449	24.0662	20.5257	19.8286	11.6588	10.5449	10.5413	12.0139	11.2119	12.9877	12.7638	12.036	10.6773
ENSG00000100304	19.849	19.3844	17.8153	12.4676	11.1291	12.8762	10.9303	11.3035	16.3797	13.0921	12.3053	10.9585
ENSG00000136718	21.2669	19.9693	16.8443	11.6167	10.6797	12.0591	11.5286	13.2153	13.1469	12.6667	13.0638	12.3704
ENSG00000163636	19.8956	18.5949	16.4491	12.755	12.5016	12.0206	13.7243	12.8702	13.2426	12.0041	12.2281	12.1329
ENSG00000115963	16.6698	17.5173	16.6511	9.73334	13.5801	9.35077	17.3239	14.9013	7.04277	15.4149	15.9842	14.2078
ENSG00000114988	19.9265	18.2824	17.0809	12.6452	12.4599	14.5756	12.4494	12.9126	16.0777	10.8248	11.4742	9.65317
ENSG00000136699	17.1405	16.9703	17.5195	15.9093	14.5568	16.478	11.5958	11.2449	14.1613	11.3328	11.3125	9.84718
ENSG00000262919	18.3408	16.2743	17.217	13.6202	13.0518	17.0201	11.1284	11.808	16.2655	11.4568	11.2709	10.4946
ENSG00000136731	11.5316	12.3489	11.4531	8.91452	9.43923	8.5994	16.1777	16.1001	11.8186	20.528	20.0585	20.9333
ENSG00000266235	16.8954	23.301	22.7717	15.0528	7.69582	14.4507	12.1369	16.5712	11.1483	9.02128	8.47539	10.3158
ENSG00000130766	3.37615	3.33382	4.1415	4.16161	3.78439	5.31828	31.1066	29.0824	5.0586	28.299	30.7748	19.09
ENSG00000131148	19.8661	17.71	17.8051	14.0303	11.3456	14.335	11.8961	11.4981	14.6087	11.9607	11.2516	11.0059
ENSG00000132603	24.1317	22.7558	18.4993	10.6875	10.0926	10.4505	10.9446	11.6197	12.3788	12.9531	11.1731	11.404
ENSG00000009844	20.939	19.0285	16.3246	12.6457	12.507	11.1682	13.5687	12.509	13.6531	10.8844	10.8452	12.2874
ENSG00000146676	17.0351	18.1447	16.6575	14.042	14.0017	13.5779	12.7722	13.3056	13.2259	11.1065	10.8921	11.5226
ENSG00000085117	5.11363	5.48107	5.51598	17.9142	17.0963	23.3037	16.9748	19.0632	17.6172	11.7102	13.4179	12.2267
ENSG00000130935	21.8533	18.6315	16.6886	11.4056	13.3244	10.8284	13.6646	12.4661	11.5734	11.0862	11.6024	12.2244
ENSG00000135521	19.2097	18.7462	17.9264	11.7096	11.8	9.88628	16.3374	13.3601	11.0622	13.0841	10.8925	11.2541
ENSG00000160214	20.3413	18.809	18.5237	11.9964	10.7101	11.8706	11.5202	12.0029	12.8527	12.4595	12.011	11.8543
ENSG00000130749	17.1579	16.8059	17.6023	16.8176	15.9929	16.4581	10.2968	10.6417	12.6046	10.3423	10.4997	9.41618
ENSG00000116455	23.9608	20.17	21.286	12.0744	10.305	11.8141	10.3033	9.55443	14.4706	11.2206	10.4186	8.71599
ENSG00000123933	6.05391	6.45451	7.17543	20.8604	21.8314	25.1563	11.1623	12.5504	13.9314	13.0598	13.1377	11.8168
ENSG00000157827	9.58676	11.1359	11.2548	17.8722	18.6924	15.4815	15.0105	14.8984	10.9417	12.5279	12.4176	13.1973
ENSG00000179409	18.993	18.1626	18.0795	13.8396	11.5457	14.0753	9.81332	10.9783	13.1959	12.3074	11.2077	10.6099
ENSG00000049323	7.64201	8.6267	8.5755	11.4738	11.0759	11.7049	19.369	18.9188	16.7579	15.5224	16.0605	15.9543
ENSG00000084070	17.6166	16.8719	16.7197	12.4458	10.0209	10.7455	12.3842	13.0318	15.9265	12.3378	12.0662	11.1936
ENSG00000138768	9.90966	10.3184	9.42036	10.5141	14.1604	9.79677	15.5943	13.4952	8.69787	19.362	17.5609	21.8884
ENSG00000198522	17.4411	18.2597	14.322	10.5913	11.328	11.11	11.9919	12.4628	14.9141	13.132	12.6376	12.4197
ENSG00000124688	19.2769	16.7084	16.7154	12.096	10.7578	14.3893	12.4193	11.3707	13.3424	11.9145	10.7267	10.5627
ENSG00000145715	8.30239	8.7754	9.41856	12.6878	14.5532	11.196	16.763	14.9525	10.1377	17.4809	16.0372	19.5392
ENSG00000109445	14.2105	14.1809	15.8576	9.44403	10.9975	8.92345	15.7214	15.2905	12.4267	14.7648	13.5164	14.115
ENSG00000063241	11.2342	10.2134	10.1873	9.37385	9.62676	11.1528	12.7515	12.98	11.0602	20.0985	20.6357	20.126
ENSG00000119185	20.9713	17.4988	15.4539	13.0487	11.6302	12.0825	10.9046	11.7012	14.3486	10.0268	10.3515	11.3847
ENSG00000177613	15.9405	16.4346	15.0887	14.4032	14.5668	15.1696	11.7747	11.472	12.8321	11.0993	10.3129	10.2278
ENSG00000234160	24.5539	16.8286	20.0139	10.7148	12.782	14.0407	6.61438	9.69565	10.5732	9.75025	13.197	9.81603
ENSG00000108389	10.0762	10.0221	9.61437	8.93243	9.23499	10.0774	15.3314	16.2034	12.7638	19.1294	18.6806	18.182
ENSG00000100889	5.48123	5.8796	6.88206	7.04565	6.87829	7.6997	15.124	16.906	8.69891	26.3938	26.2782	24.8228
ENSG00000166123	10.5217	10.449	9.54016	9.66309	9.1129	9.88218	13.9319	15.9538	10.9818	19.7232	19.5228	18.4511
ENSG00000167700	8.84159	8.12589	9.99305	14.969	13.703	16.0662	12.7327	13.6351	11.8833	16.2954	16.6846	14.5711
ENSG00000127528	19.8425	16.3175	20.2891	10.046	8.80939	10.5953	10.4423	11.265	9.98917	13.6558	14.1747	11.6295
ENSG00000170270	17.4371	16.5485	14.6023	13.2909	14.2846	13.479	10.0965	13.0022	11.7771	11.5881	10.6585	10.2353
ENSG00000067064	10.7438	8.49249	8.01856	22.4493	28.9696	24.1615	10.8729	8.75801	8.98488	8.04605	7.98774	9.31861
ENSG00000137944	9.38552	10.4098	9.38122	12.9038	12.6951	11.6408	15.9671	14.9537	11.016	15.2433	15.3814	17.3793
ENSG00000068028	17.5055	16.0764	17.139	13.3473	13.0764	15.6082	10.8747	10.8231	12.2097	9.75164	10.2649	9.34104
ENSG00000234171	16.3128	16.3383	15.0315	11.6392	9.32597	10.5498	11.397	12.1705	14.1164	12.979	13.7386	11.8148
ENSG00000078804	8.54761	9.05465	9.41459	16.6048	17.3211	18.8502	12.5301	13.7571	13.9905	11.3299	12.3357	11.4186
ENSG00000013441	6.70588	7.74143	7.4085	11.4175	13.0308	11.3705	17.7035	16.408	11.556	15.7875	15.7039	20.0529
ENSG00000242247	10.569	10.0165	9.69867	12.1783	13.2884	12.571	13.8653	13.0864	11.1015	15.5385	15.8491	16.9488
ENSG00000119801	7.36365	8.94727	8.91963	13.1249	13.592	13.8991	13.7165	14.5848	12.2782	15.2591	15.3711	17.4291
ENSG00000185164	14.1602	13.7446	13.3463	9.1916	8.22879	9.91345	13.498	14.0813	15.4101	15.5477	14.7978	12.3543
ENSG00000169241	8.51269	11.5742	8.29122	11.7858	11.2872	13.2502	12.5648	13.7707	12.7075	16.5322	16.6656	17.2591
ENSG00000134186	14.3772	16.2843	16.0189	13.8573	13.55	11.5367	13.0038	12.9593	11.9564	10.0331	9.89215	10.4009
ENSG00000172172	20.0264	16.9614	14.9539	10.4723	11.7714	10.7902	12.0677	12.0368	13.3494	10.3712	9.92219	10.8084
ENSG00000105676	19.6265	17.1891	16.9607	11.081	10.7119	13.4037	10.6594	10.5736	11.7281	11.657	11.142	8.77043
ENSG00000173221	10.3117	10.4006	9.02049	11.531	9.57129	10.8314	13.1197	12.7083	9.8109	18.4419	18.028	18.8863
ENSG00000166166	24.3306	16.3607	17.0805	11.7926	10.9825	12.76	10.3881	10.3153	9.11004	10.2797	10.9551	8.16252
ENSG00000258976	10.1797	10.5791	9.2103	11.8767	8.24322	10.3755	15.1711	15.3169	11.8946	15.9865	15.3594	18.0562
ENSG00000189339	8.97197	9.48186	10.1177	14.3279	14.0642	15.8578	11.5965	12.5273	11.6964	15.2012	14.3902	13.7625
ENSG00000256663	15.4231	12.7304	16.7387	14.6546	13.6935	14.9159	9.46726	11.1795	13.4288	10.4716	10.5198	8.69916
ENSG00000092853	15.7464	17.399	16.7663	12.7778	15.0531	12.0274	11.4056	11.0167	10.9486	9.84145	9.5683	9.2939
ENSG00000168924	18.4066	16.4159	17.1956	11.3215	10.1671	11.0415	10.355	10.1665	13.2685	11.5489	11.435	10.191
ENSG00000101146	18.2488	16.9102	15.4948	13.0484	11.7981	12.919	9.46799	11.7713	12.1514	10.1474	9.95822	9.49649
ENSG00000115514	18.3234	17.1599	15.4291	13.1613	12.7571	11.8788	12.7198	11.3307	10.6729	8.39526	9.29441	10.074
ENSG00000010165	18.2375	14.1657	14.6615	12.529	12.5965	13.3353	10.6558	11.3015	12.8347	10.1585	10.4641	10.243
ENSG00000105127	16.7066	16.0778	16.4321	13.7291	12.2639	12.7272	9.35479	10.2571	11.8794	10.4947	11.4968	9.67703
ENSG00000142784	7.74934	9.16229	9.93426	14.4333	14.5255	15.2165	13.0858	13.3317	15.0887	13.0261	13.3272	12.1412
ENSG00000130165	17.0047	15.8139	14.2316	12.4989	12.2823	12.9652	10.0886	11.0684	13.2678	9.77397	10.3619	11.1736
ENSG00000174442	14.7491	15.5416	14.7365	11.9738	14.5886	11.2113	13.8914	12.0978	11.7097	10.0661	10.0579	9.75412
ENSG00000148843	16.3557	15.5905	15.8125	10.0427	9.00622	9.04123	11.9213	13.5583	12.4036	12.3229	12.6986	11.5397
ENSG00000231298	8.13091	10.2019	10.1761	16.128	15.2954	14.1708	14.2466	14.9235	14.2521	10.8206	10.2301	11.3366
ENSG00000125734	9.76495	9.52649	9.42618	13.0409	11.4683	13.6169	12.2388	14.1786	11.9375	15.5334	14.8675	13.8057
ENSG00000134955	8.2024	7.37463	7.44878	15.5533	14.3142	15.9555	13.6375	14.1095	13.2718	12.8564	13.5592	13.0991
ENSG00000204569	17.2907	18.4551	19.7369	15.9765	15.1585	17.7366	7.45317	7.88624	11.7974	5.93448	5.9604	5.92439
ENSG00000126005	8.29595	7.46483	9.13181	13.5907	13.2802	15.3397	12.6109	13.8838	12.7775	14.6546	14.7235	12.9438
ENSG00000171497	17.1917	17.3212	14.4127	11.2812	11.9256	10.8234	11.2286	12.7711	11.8697	9.30829	9.76663	10.546
ENSG00000163754	17.2804	15.8346	13.3737	10.0875	9.82417	10.4312	11.1223	11.984	14.8861	11.1272	11.3516	11.0474
ENSG00000148840	16.5905	16.2883	16.5734	12.9871	11.735	12.3847	10.0211	11.5748	9.95939	9.95157	11.2087	8.97869
ENSG00000105835	10.7433	10.6506	9.45192	8.65661	8.90943	7.02528	17.4428	16.1369	11.3097	15.2109	15.5208	17.0257
ENSG00000113460	18.4295	17.0694	16.1869	10.6597	10.5048	9.05284	12.7157	11.7337	9.96594	10.2267	10.4938	11.0342
ENSG00000181192	8.14857	9.3699	10.2884	11.2966	11.1918	12.1757	13.2205	13.9066	13.5844	14.7955	14.8051	15.041
ENSG00000120694	21.9056	21.2405	19.7481	11.13	13.0324	10.5409	9.76446	8.33319	12.073	7.0188	6.80165	6.17839
ENSG00000104823	9.71811	8.26545	10.5043	13.7876	10.8184	13.0109	12.6374	12.7687	13.0701	14.1711	15.4791	13.2763
ENSG00000132467	18.9004	16.3151	17.0485	13.4906	14.2779	11.4686	9.70422	8.98217	10.3622	8.66264	8.32514	9.95249
ENSG00000025796	10.3415	10.3299	9.7483	9.57312	11.2171	8.94206	15.3601	12.7788	8.89614	16.4131	15.0789	18.7046
ENSG00000156471	19.5096	17.1317	14.4769	10.43	9.71911	10.0822	10.2016	10.5178	11.773	10.9403	11.3373	11.1351
ENSG00000023909	18.6286	18.4568	15.915	8.98942	8.43417	7.58264	13.6204	11.0151	11.4017	10.9001	10.8014	11.4006
ENSG00000105849	17.5506	17.9391	16.0319	10.2651	12.0029	8.74637	12.1611	11.3523	10.6229	9.78614	9.63739	10.6203
ENSG00000066583	16.4338	15.9156	15.4002	10.9238	10.9011	12.0135	10.4868	10.7162	12.6476	10.0689	10.5424	10.6614
ENSG00000176170	21.6932	17.8536	18.4607	13.0602	10.7909	13.1706	7.94626	9.15961	11.4636	7.8518	8.24796	6.70431
ENSG00000136933	18.0032	15.0741	14.5294	10.3568	10.3999	12.0841	10.0769	11.3085	13.1416	10.476	10.5133	10.3431
ENSG00000104142	17.0874	13.9951	15.4661	13.8018	12.0199	14.223	8.84636	9.25316	12.3788	9.91996	9.8904	8.99349
ENSG00000198517	9.27769	8.84772	9.89939	11.0812	9.38414	10.5026	11.9755	13.7975	12.3787	16.6698	16.7897	15.1219
ENSG00000174173	17.1818	17.3938	16.8134	12.0447	12.6932	11.8484	10.9444	10.5326	9.92815	8.52491	8.78738	8.87876
ENSG00000060558	11.8326	11.7993	11.2769	15.8317	12.4052	14.8921	11.5481	12.7644	16.6334	8.80987	9.97999	7.48119
ENSG00000187051	18.5342	13.873	14.0031	11.7006	10.6878	13.1888	9.31309	11.4937	11.5138	10.1408	11.0982	9.66331
ENSG00000175283	17.34	14.4745	15.4499	13.8901	13.5653	13.6653	8.38401	10.1201	11.8927	9.43768	9.10142	7.87255
ENSG00000107949	21.2751	17.7166	16.2206	9.19704	10.1733	8.72057	11.4845	9.21368	10.3016	10.0128	10.1538	10.435
ENSG00000068079	8.99147	8.52577	8.79474	14.4686	12.2634	16.9278	10.3114	12.965	13.3607	13.9914	12.3716	11.9209
ENSG00000214192	17.2794	16.9349	12.3174	8.1373	11.9635	8.39457	9.72328	14.5854	13.0601	10.3118	10.2933	11.8397
ENSG00000070785	16.6874	15.5139	13.9794	9.02146	7.97333	9.56266	11.395	12.2956	13.6379	11.7194	12.1876	10.8117
ENSG00000085491	16.8929	15.8582	12.879	10.7288	12.7079	10.2376	12.7759	11.9077	11.2577	9.47675	10.2032	9.69831
ENSG00000151693	8.99598	8.98896	9.72118	12.281	12.7765	11.2619	14.3307	13.2836	10.5266	14.5181	13.6118	14.158
ENSG00000242498	8.10956	8.42122	8.50559	12.5042	13.384	14.0378	12.9909	13.9201	13.7818	12.3373	13.236	12.8917
ENSG00000146242	9.07418	8.27881	8.6944	10.0216	10.0255	11.137	13.1384	12.6012	9.63791	17.3911	16.4622	17.3399
ENSG00000163660	8.4719	9.46664	9.78277	11.047	14.0181	10.6978	15.2927	14.2277	8.05131	13.6785	13.1624	15.7531
ENSG00000074416	15.8916	15.0588	15.4015	10.0369	9.30591	10.704	10.0445	10.9696	12.3399	11.8099	11.4709	10.5212
ENSG00000129354	16.7352	15.135	14.0703	16.718	19.2291	22.1343	5.79708	7.16494	12.0917	5.28506	4.78033	4.28658
ENSG00000187522	18.7485	16.1162	14.3486	12.1326	12.4519	12.0022	11.7914	10.1533	11.2464	7.27956	8.92537	8.13478
ENSG00000086189	15.1679	15.1079	13.446	9.33749	9.57858	9.56627	11.0859	11.9034	10.8523	12.4641	11.6505	13.0604
ENSG00000130254	17.1968	14.0842	14.9835	13.1186	13.4028	14.6403	9.33379	8.8253	11.2954	9.10367	8.20619	8.82029
ENSG00000102580	5.12211	5.34693	4.8875	4.2058	4.77358	4.01964	18.9021	17.0236	4.16831	24.9263	24.6343	24.8346
ENSG00000177971	17.508	16.3516	14.5774	12.676	11.5572	12.96	8.37514	10.3251	10.0815	9.45884	9.77644	8.62663
ENSG00000184281	15.9169	16.0252	13.9936	12.1915	11.3918	14.7127	8.81508	10.232	11.4403	8.90892	9.91492	8.59323
ENSG00000181472	17.7156	15.3062	14.9306	10.9921	10.9834	9.79845	12.181	9.50688	7.66015	11.484	10.7074	10.8165
ENSG00000156983	15.6677	14.1425	14.8679	12.9772	11.1117	13.4592	9.89707	9.48114	10.3088	10.2984	10.071	9.03123
ENSG00000108406	9.2855	8.76752	9.43995	10.4198	12.2454	10.7216	13.0892	12.2441	9.80632	14.5796	14.2404	16.2492
ENSG00000037042	6.78376	8.17692	8.74064	13.3702	12.893	13.4561	12.659	12.9126	11.9282	13.2149	13.1224	13.7878
ENSG00000197415	11.2679	10.7497	10.882	8.77762	8.27119	6.7231	13.5276	11.4192	8.71913	17.183	16.2502	17.2113
ENSG00000257219	14.729	12.4829	12.1727	5.55952	5.65172	5.28457	9.66351	10.2355	7.51884	20.5991	18.5377	18.51
ENSG00000110400	16.9415	15.8348	17.0322	12.8735	10.445	11.7002	8.73504	9.84755	13.1768	8.25454	8.72261	7.30046
ENSG00000186395	17.2343	15.7124	12.4904	9.29767	9.28237	9.39029	9.1918	12.3736	14.7201	9.84599	10.3398	10.922
ENSG00000171700	16.8204	13.5309	14.1705	12.4061	10.5419	12.6465	9.6278	9.09233	13.9429	10.103	9.89684	7.98606
ENSG00000168275	16.8954	15.8314	12.9347	11.0856	7.45705	9.47748	11.0072	10.6784	14.3677	9.53674	10.4299	10.8328
ENSG00000131015	13.9772	12.8333	12.8629	7.74717	8.55725	9.67954	12.0109	13.9033	14.7402	11.7541	11.733	10.5528
ENSG00000110090	16.1748	16.8621	15.262	11.195	7.65948	8.07481	9.08878	9.58958	12.2058	11.5962	11.6843	10.8029
ENSG00000132423	15.4353	16.0971	13.7442	9.09274	9.81772	10.3831	11.4563	11.593	12.0742	10.1874	10.2673	10.0115
ENSG00000243679	9.20957	7.63375	9.48316	10.7805	11.6968	11.3843	12.4346	11.1487	10.8875	16.0255	14.9851	14.3654
ENSG00000124571	15.3034	15.2255	14.7874	9.11245	7.88908	9.1873	10.7668	11.3702	11.3241	11.7354	11.8262	11.3786
ENSG00000088205	15.785	15.6971	14.0963	9.97138	10.4042	8.92556	11.9595	10.3099	9.08532	11.2845	10.906	11.1882
ENSG00000129235	16.1944	15.8949	12.2283	9.62821	9.02998	9.82987	10.3078	12.1943	12.5105	9.85738	9.63813	12.2404
ENSG00000154832	14.5522	11.9115	11.3674	15.4932	13.5136	15.779	8.59893	9.20837	10.3589	9.24453	10.0006	9.51801
ENSG00000122965	16.7439	16.1132	14.76	9.55895	9.31778	10.313	9.26123	9.86904	12.6051	10.3162	11.1686	9.40493
ENSG00000127220	8.62354	8.25754	10.0154	12.4572	11.4288	13.7472	9.78225	11.4315	12.6708	13.0529	14.5827	13.1164
ENSG00000135698	17.15	15.362	14.4325	10.5605	11.723	8.83673	11.4926	10.7517	11.4537	9.22482	8.85998	9.25592
ENSG00000141295	7.52881	7.47804	8.77042	13.4833	12.549	12.8903	10.6193	12.2973	12.3646	13.2151	14.6485	13.1193
ENSG00000171223	7.04594	7.30574	7.30695	9.86289	9.08276	10.0615	14.3292	15.8677	14.7345	14.0917	16.1882	12.8947
ENSG00000171793	15.9492	16.1747	14.1688	9.42305	8.78033	8.63657	10.7174	11.8273	12.2283	10.6824	10.1334	9.84372
ENSG00000244486	15.3834	13.5019	15.7718	9.47115	9.10784	11.1177	10.7346	10.4159	12.3538	11.1215	11.2586	8.22852
ENSG00000244300	15.5411	14.3648	14.1637	11.6986	10.4162	11.4391	10.6257	9.52187	12.1058	9.30927	10.1696	9.0822
ENSG00000151914	6.84619	9.08376	9.97756	11.3278	15.7813	9.98532	15.1446	12.5631	7.97506	12.7033	12.9406	13.9445
ENSG00000183779	14.5899	14.4422	15.571	13.3926	13.3878	16.2794	8.69766	7.15227	10.1046	9.19827	8.78319	6.60714
ENSG00000182544	17.5566	13.3286	13.7283	12.8412	11.3604	13.3634	7.7413	8.22987	13.5884	9.49273	8.69992	8.0136
ENSG00000151458	10.4957	11.0203	10.7566	9.1167	9.60884	7.2704	16.2769	12.7453	10.1233	13.8055	12.6694	13.6777
ENSG00000048162	20.7916	17.6324	16.2632	8.43592	6.50192	7.54347	9.62107	10.0747	11.6327	9.97914	9.92794	9.06504
ENSG00000110841	8.78879	9.98488	8.97621	10.2397	10.1553	8.83807	14.1951	13.7091	10.2605	14.0542	13.405	14.7897
ENSG00000278771	17.4605	22.0856	8.98681	9.70916	16.0608	9.56939	8.98087	11.6387	10.5246	7.50738	8.61004	6.03765
ENSG00000065328	15.6129	17.2455	16.2166	9.89148	10.1002	8.59414	11.1488	9.95201	9.59965	10.1404	9.18692	9.09769
ENSG00000120526	15.6089	14.2833	13.071	7.46633	8.66495	7.4067	13.6775	11.6473	11.0446	10.899	10.5143	12.4561
ENSG00000154734	17.8403	17.5178	20.1892	10.1248	7.92355	6.8794	10.4778	10.7179	11.8165	8.24283	7.86356	6.98136
ENSG00000159720	13.9862	12.2251	12.6337	13.4865	11.8193	14.1143	9.37754	9.97223	12.9012	9.32861	8.82423	7.81973
ENSG00000151062	5.94513	7.07338	7.86381	11.9076	11.0556	11.4547	11.1772	11.7319	9.43298	15.2864	16.245	17.1637
ENSG00000102401	9.09937	8.70485	8.67032	10.2155	12.0802	10.4561	12.8841	12.8898	8.40265	14.782	13.6196	14.4917
ENSG00000003436	6.79336	7.88088	7.27045	10.2311	14.2695	9.69485	14.4847	12.4734	8.15656	14.8612	13.8904	16.2037
ENSG00000123983	8.06499	8.48007	7.11457	16.4666	19.2289	14.9386	12.3401	10.9303	9.05204	9.75644	9.627	10.0094
ENSG00000170909	3.64824	3.63974	5.4416	10.6101	7.93216	9.18635	12.099	12.4262	9.51963	20.3506	21.1376	19.9732
ENSG00000184584	7.71484	8.15889	8.90757	11.7127	11.2499	12.4449	13.1929	13.347	11.6327	12.1446	12.5315	12.9014
ENSG00000197976	6.90328	8.78145	10.1481	9.02376	7.73926	8.92365	13.5032	13.1978	8.56174	16.7364	17.9816	14.2269
ENSG00000187837	7.73715	10.008	7.44868	11.5308	12.0112	14.1806	11.5555	14.8536	13.7815	10.7869	9.65363	12.0511
ENSG00000176407	15.127	13.8762	13.815	9.81281	9.32423	9.3364	10.1274	10.652	11.5848	10.1238	11.2125	10.2212
ENSG00000163170	18.919	18.0257	12.8722	8.75388	7.68119	7.76384	9.69103	11.0122	11.9942	8.47447	9.83391	10.1491
ENSG00000149743	8.1419	7.67204	9.14988	12.4572	10.3423	11.9346	9.92641	10.6544	11.9279	13.2258	15.877	13.6765
ENSG00000103479	6.8551	7.08295	7.72121	11.5143	12.2818	11.8472	12.8208	12.3914	10.1369	13.7407	13.0713	15.3679
ENSG00000150593	3.70086	5.0438	4.98803	11.971	15.1818	12.4365	13.0824	12.5832	8.78633	15.2722	15.0351	16.3459
ENSG00000105612	6.23765	8.10575	8.1021	10.653	8.81363	11.3453	12.3261	12.41	12.6759	14.5938	14.7871	14.3574
ENSG00000177370	15.1233	13.5366	13.8027	10.3464	10.1776	10.8313	9.20524	10.584	12.5226	9.22597	9.07509	9.88297
ENSG00000169594	13.837	15.1863	14.836	8.24394	8.25275	7.08463	12.0071	11.3009	8.46506	12.4504	11.7719	10.6492
ENSG00000090565	13.0707	11.5838	12.588	13.1664	12.6749	15.3177	9.50323	9.17908	12.324	8.58873	8.0526	7.91196
ENSG00000073050	8.00077	9.09406	9.28247	11.456	10.4524	11.2498	10.7105	10.5963	10.482	15.05	14.4304	13.1221
ENSG00000105443	8.65114	7.74227	9.42094	13.5805	13.1984	14.6729	9.95078	11.2451	11.0647	11.6775	10.9847	11.6729
ENSG00000169857	14.1293	13.2031	12.8972	9.01847	8.81104	8.74718	9.79239	11.1736	11.8809	12.0984	11.9976	10.0134
ENSG00000083720	14.152	14.373	13.259	8.11014	10.0299	8.42237	11.5465	10.7328	10.8199	10.2944	10.5829	11.2529
ENSG00000108175	8.5104	8.92137	9.20925	14.531	15.6271	16.6126	9.84582	9.67864	9.95685	10.2497	10.1752	10.0795
ENSG00000250697	17.9654	15.4959	12.8861	9.14304	6.98048	7.81137	10.6461	8.58645	11.0406	12.2448	9.10629	11.38
ENSG00000141258	7.86931	8.81785	10.245	14.1126	12.1593	13.992	10.6668	10.7632	10.53	11.5208	11.5099	10.9323
ENSG00000170961	13.0405	11.2772	10.6521	5.23101	5.97299	4.71805	16.4564	13.3425	5.87771	16.4024	14.9508	15.1413
ENSG00000163346	4.73826	5.10957	6.63459	12.9284	12.3381	15.5217	11.7831	12.5337	12.1863	12.6251	13.7786	12.6971
ENSG00000148331	15.3857	12.569	14.4355	12.164	10.28	10.794	9.00023	8.77093	12.0677	9.07248	9.55132	8.68202
ENSG00000163702	7.02239	7.12527	7.95504	12.128	11.3403	13.0973	10.7267	11.2189	10.0857	14.128	14.8798	12.9969
ENSG00000276023	16.7534	16.712	15.2722	10.5713	10.5875	11.0749	8.92416	9.56693	9.92798	8.40907	7.17305	7.49224
ENSG00000109917	14.8495	12.8448	12.589	8.91842	7.7078	8.62507	10.2628	10.5298	11.6517	11.7085	11.3099	10.879
ENSG00000137275	12.411	13.4142	12.691	13.3911	12.4414	13.7957	9.17579	8.78035	9.91684	7.51784	9.08185	8.47253
ENSG00000188522	17.6591	14.2083	15.8673	8.48993	7.00597	7.79416	8.28091	8.85982	12.6177	10.4482	10.2781	9.52859
ENSG00000126775	8.68849	8.29319	7.72578	9.38565	9.92597	9.79287	11.7927	13.2309	10.9774	12.9704	13.3812	14.8447
ENSG00000125484	14.1751	14.3779	13.6333	11.4339	11.2591	10.5046	9.3714	9.20077	9.5369	9.08401	9.1099	9.20581
ENSG00000115368	16.6286	14.2154	12.7748	8.81532	9.01441	7.46555	11.0594	10.2414	9.74071	10.3325	9.56117	10.6599
ENSG00000007923	15.8351	15.3616	13.422	9.9852	9.94719	10.8794	9.43752	9.27358	10.4798	8.87919	9.09775	7.67137
ENSG00000115648	8.33078	8.40836	9.65538	10.9852	9.62951	10.9667	9.67322	10.4114	9.56563	14.4283	14.0345	14.1543
ENSG00000023318	9.116	8.86128	8.26611	6.20997	6.17378	5.42305	13.2208	12.8488	8.86953	16.2446	15.6556	18.9781
ENSG00000130635	7.13929	7.6844	8.12445	11.3944	12.6693	14.683	12.0281	11.9155	11.6289	10.2614	11.5936	10.4135
ENSG00000256537	14.0378	12.3947	12.4045	11.3922	12.2395	11.9994	9.69113	9.70804	9.6825	8.86468	9.00787	8.09986
ENSG00000175376	13.3305	14.2829	13.7164	9.56918	11.3113	11.6961	8.78253	9.34585	11.0487	8.81409	9.19951	8.38717
ENSG00000140263	16.056	14.0036	13.4656	8.75138	7.6321	8.80982	9.44405	9.95756	11.5664	9.97223	10.2408	9.23712
ENSG00000105993	13.662	12.5985	12.7136	11.6947	11.6015	12.3728	8.57949	9.1559	11.4527	8.42275	8.69405	8.18044
ENSG00000170689	9.03358	9.23151	9.8639	7.40475	6.45841	7.63913	12.1851	11.2241	9.71859	16.1173	16.5871	13.4892
ENSG00000207561	3.10324	6.37414	5.57674	4.93714	6.12525	12.2094	9.75283	19.8301	6.04987	16.0824	19.9453	18.9473
ENSG00000130733	7.91092	7.8854	7.95833	10.3378	11.4796	12.2722	10.4294	10.7152	9.85307	12.8029	13.8024	13.4785
ENSG00000233270	18.8938	16.1524	9.46779	9.71148	7.77857	9.50952	8.97214	11.0151	13.5676	6.33373	9.22724	8.13429
ENSG00000100418	16.3007	14.6456	12.7782	9.69237	9.07339	9.39589	8.39413	9.6715	10.9522	9.48086	9.31045	8.96301
ENSG00000166685	8.53191	8.97079	9.82475	9.55486	9.08388	9.50048	10.5116	10.7269	8.88631	15.0905	14.0413	13.9303
ENSG00000217716	13.9541	17.0708	6.45351	6.36631	6.82342	8.53004	7.37056	14.1804	13.4789	10.9248	9.36111	13.991
ENSG00000144158	16.9614	15.1635	11.3858	7.749	9.37928	8.80592	9.42266	9.7097	12.1737	7.95995	8.06983	11.2829
ENSG00000089351	8.09512	7.58417	9.03662	7.90657	7.25806	7.8358	11.3438	12.1162	10.8452	16.1235	15.196	14.5743
ENSG00000117543	14.7621	13.2805	10.8568	7.7056	6.91847	7.96981	10.2213	10.6975	11.1944	10.967	11.5253	11.8093
ENSG00000109814	7.39305	7.73248	7.63372	8.10985	9.50895	7.75517	13.6483	11.955	6.37028	15.4555	15.7106	15.6458
ENSG00000213015	9.60252	8.70169	10.8614	13.9472	12.3842	15.0734	8.87609	8.71316	9.43645	9.86419	10.8737	8.44957
ENSG00000159063	13.9064	14.5581	11.7953	9.62628	8.35648	8.55477	10.3355	9.765	10.3567	9.66829	9.34678	10.0076
ENSG00000154839	14.3983	14.1722	11.7486	8.44669	8.02974	8.72923	10.0592	11.1377	9.70881	9.11482	10.6176	9.8262
ENSG00000176142	8.21168	8.26618	8.86443	9.06349	9.3943	10.028	10.9751	12.271	8.31234	13.6661	13.1321	13.5596
ENSG00000129103	7.30445	6.35393	7.56279	9.8632	8.87243	9.9707	11.1092	11.3399	11.0319	14.6854	13.4269	14.1744
ENSG00000163481	14.6189	12.965	13.0376	11.039	10.9524	10.6374	8.99293	8.67698	10.1501	8.24436	8.20905	7.90445
ENSG00000091640	9.20266	8.36901	8.75153	9.14356	7.73116	10.162	9.93542	10.0254	10.3425	13.1251	14.0277	14.4661
ENSG00000234498	11.652	12.5285	12.1898	12.1556	10.994	13.4969	6.20295	7.05001	7.56367	9.64605	10.9596	10.5868
ENSG00000050426	7.30211	7.7595	7.69374	8.79927	8.97931	9.00393	11.2274	11.7631	9.8139	14.4815	13.6099	14.1773
ENSG00000139112	4.13082	4.82662	4.58109	8.36003	8.32867	9.19246	12.1859	13.7375	10.8268	16.2472	15.6113	16.5491
ENSG00000177602	11.7428	12.0281	11.854	7.57675	7.89118	8.33256	9.16122	10.325	11.153	10.6892	11.5563	12.2078
ENSG00000170468	14.7948	12.3074	12.3936	11.0353	10.8926	12.1436	8.43184	8.48439	9.53816	8.67107	8.47888	7.00741
ENSG00000011376	15.4233	12.6101	13.0581	9.161	8.47228	9.98708	9.06399	9.91375	12.9294	8.17559	7.44188	7.49248
ENSG00000182325	8.33507	8.0909	10.701	10.9814	9.64543	9.58759	9.83085	9.62805	6.71601	14.9152	13.8149	11.462
ENSG00000114120	7.76156	8.58173	7.91539	9.87399	10.2835	8.32464	13.2366	12.2097	8.02819	11.8692	10.9829	14.4651
ENSG00000168899	7.73599	6.97341	5.11598	9.68861	12.3471	11.4336	11.0588	12.8575	11.9168	10.9048	12.2823	11.0211
ENSG00000134278	10.235	10.1506	10.3958	7.65166	7.97387	7.19175	9.65031	8.98765	7.68723	14.9304	14.1811	14.2687
ENSG00000166037	9.01517	8.57694	8.10686	8.57843	9.49379	7.30413	12.0112	11.1315	8.36219	13.0951	13.5214	14.1059
ENSG00000142207	11.4189	12.0219	12.3147	7.92398	7.78379	8.17039	9.87225	10.3709	9.28767	11.9264	11.7927	10.4139
ENSG00000112242	13.1034	13.0902	12.5941	10.3814	10.0415	10.2252	9.25424	9.69698	9.73249	8.30523	8.25341	8.39004
ENSG00000178381	7.57738	7.57016	7.4874	6.93624	7.2471	7.8684	12.4707	12.8985	7.43783	15.8082	15.341	14.1553
ENSG00000102804	6.07455	6.7869	6.63577	13.2259	12.5629	12.8754	13.0772	12.9066	11.5849	8.88889	8.72304	9.41346
ENSG00000155189	14.2406	13.0313	11.7942	8.73886	8.50747	7.97444	10.1831	9.72583	8.48066	9.81909	9.47578	10.7805
ENSG00000134824	5.66807	5.5804	5.79928	19.6458	20.7423	24.2137	6.18758	6.63199	8.31807	6.69658	6.66296	6.2076
ENSG00000197321	6.0597	6.61853	6.84731	14.6997	14.8232	14.6116	10.8001	10.738	9.09655	8.88195	9.5281	9.51952
ENSG00000142459	7.12623	7.78619	9.14946	10.6411	9.18033	9.90195	9.80587	10.9805	10.2783	13.2997	12.7726	11.2117
ENSG00000173992	7.66235	8.11582	7.52919	10.0327	10.3212	10.4718	9.38227	11.2164	10.4523	12.6252	12.0438	12.2797
ENSG00000143153	14.494	14.9885	13.1771	8.83718	10.585	8.58848	9.11186	8.80388	8.79183	8.72316	7.82228	8.1321
ENSG00000174136	10.9715	11.2032	12.4389	8.2973	6.80407	6.5506	11.9804	12.4723	10.7061	10.653	10.9555	8.93795
ENSG00000115761	14.9779	12.835	12.9222	9.03404	8.8993	8.36662	10.1286	8.76939	9.54115	8.8925	8.91396	8.6729
ENSG00000184602	9.82505	10.4811	11.2346	10.5329	11.7529	13.634	9.13837	11.012	13.6462	7.05148	7.3843	6.10474
ENSG00000153066	8.4792	8.35826	7.55519	8.66898	8.11181	9.17548	11.2404	10.8879	8.07574	14.4548	14.0068	12.5101
ENSG00000065882	11.9981	12.0143	12.2985	8.15864	7.71968	8.3575	10.2344	9.52222	11.4219	9.86181	10.5356	9.27984
ENSG00000079313	12.3594	11.578	14.1356	11.6588	9.88929	10.6459	7.85698	8.26516	10.112	8.38221	9.11303	7.40152
ENSG00000139146	10.5199	10.0292	8.06596	6.94446	6.86037	6.68837	12.6769	12.0141	10.6717	11.458	11.8273	13.3703
ENSG00000070540	4.39519	5.33801	5.63602	6.81244	7.04432	8.16582	9.87324	11.7037	7.1185	18.0257	17.9514	18.8304
ENSG00000204856	12.5381	10.2431	11.0674	7.64513	7.29608	7.40752	11.4403	10.999	8.87947	11.1376	11.0483	10.9041
ENSG00000168283	14.1893	13.4597	10.5165	10.1558	10.4144	9.17047	9.75511	9.07473	8.58253	9.03231	7.74718	8.47805
ENSG00000243302	6.6994	6.82864	8.1186	10.939	9.03423	9.90693	10.567	12.9295	8.6851	13.9957	12.0636	10.6297
ENSG00000232956	12.7028	12.1366	10.7771	6.00985	6.68505	6.47609	11.6934	11.153	7.22804	12.598	11.2943	11.5122
ENSG00000162413	13.463	11.263	12.7305	10.8953	10.5719	11.4433	8.01972	8.35645	9.37775	8.29099	8.80807	7.02566
ENSG00000115380	6.06392	5.69843	5.50612	5.47098	7.89006	7.61564	19.4597	17.2245	12.7542	10.0775	11.6598	10.7141
ENSG00000164902	12.4163	12.2007	11.5888	10.34	12.0596	10.142	11.0543	8.23521	7.68735	7.71852	7.99167	8.53874
ENSG00000205208	13.2627	12.7756	11.8803	8.05535	8.57888	7.50354	11.0672	10.2626	9.3781	8.79649	8.65291	9.62435
ENSG00000131069	7.49234	7.85492	7.68782	12.4352	12.6906	14.8484	9.06038	10.0963	10.6543	9.08188	9.1984	8.67788
ENSG00000138698	13.4659	12.9316	11.4698	8.52785	7.67028	7.73051	9.86791	9.40714	10.5272	9.23671	9.72994	9.10046
ENSG00000141971	7.62857	6.44019	8.95585	9.74126	7.86102	10.2556	9.84828	10.2476	11.2638	12.5615	12.6096	11.9243
ENSG00000089195	14.779	13.6598	13.6051	9.2642	8.0586	7.78411	9.69084	8.1747	7.18643	8.9423	8.88839	9.28855
ENSG00000059804	6.1393	5.6797	6.13012	7.81654	7.12229	8.19321	12.9098	13.267	13.077	12.3839	12.8106	13.2401
ENSG00000173540	8.48028	7.05485	7.78195	7.28415	7.1091	8.41838	9.6805	10.0484	6.72397	15.9246	15.4364	14.6964
ENSG00000269981	2.85556	6.44147	9.7822	9.5405	7.15386	12.4561	14.5835	10.3438	9.15345	11.4354	15.6116	9.26239
ENSG00000101104	5.17642	6.09661	7.54791	8.65941	7.82862	7.36918	10.319	11.4709	6.73485	15.3322	15.1134	16.7859
ENSG00000153879	7.56099	6.85823	7.38234	5.97807	5.32828	5.01239	14.6724	11.9876	6.10019	15.2991	15.6284	16.5108
ENSG00000262003	15.1441	12.9504	10.9971	10.7389	10.6991	9.57979	6.66047	6.66891	11.2904	6.69801	8.0232	8.80613
ENSG00000131323	12.3971	12.1929	12.5833	10.0422	9.53898	10.2119	8.70826	8.3136	9.8797	8.12661	8.00242	7.97121
ENSG00000113356	18.6148	15.7759	14.9129	5.58601	5.83649	4.81524	9.13888	8.19771	9.25978	8.85319	7.95952	8.75261
ENSG00000213859	7.89484	6.687	7.86875	12.2543	10.2141	13.3972	9.41242	9.47955	8.81988	10.846	10.4989	10.3293
ENSG00000105419	5.36352	6.45503	7.5135	11.2789	10.7459	11.538	10.432	9.41473	10.489	11.9912	11.5602	10.785
ENSG00000137831	5.10033	6.5082	6.6678	9.6803	12.5034	8.71997	13.1576	11.6069	7.66106	10.8543	11.7035	13.3354
ENSG00000148925	12.3126	12.2559	11.337	7.60023	8.17805	7.90388	10.457	8.83195	8.76901	9.90724	9.76671	9.76972
ENSG00000159231	10.6662	11.6796	10.9086	12.1684	12.3238	12.594	7.70883	7.11355	9.55829	7.59906	8.07482	6.61832
ENSG00000164647	13.35	12.9052	11.6311	7.94986	8.38253	6.43481	9.80285	8.70511	9.85104	9.90463	8.53733	9.52224
ENSG00000065485	7.54634	7.03053	6.67894	7.44369	7.00072	8.48112	11.463	11.192	10.2077	12.6688	13.6752	13.4514
ENSG00000118482	6.73505	7.50672	7.66662	8.95136	10.447	7.35376	13.3233	10.4864	7.08402	11.864	11.2731	14.08
ENSG00000064102	12.0768	14.166	10.9331	8.7366	9.78715	7.8695	10.2592	8.16064	10.0076	8.26693	8.09533	8.26494
ENSG00000152661	13.8114	13.4001	12.0897	7.47095	6.89986	7.08777	9.96143	8.89849	8.05767	10.3971	9.10738	9.15814
ENSG00000116679	7.22993	7.67565	7.89211	5.92519	6.38844	5.18324	12.3584	11.9013	8.46677	14.149	13.8651	15.1113
ENSG00000135269	5.74365	6.00479	5.34177	7.90196	8.66319	8.39899	13.4626	11.0768	6.35084	14.7519	14.202	14.136
ENSG00000131094	5.08819	4.68585	5.90833	9.22845	10.5899	10.3644	11.1762	11.4818	11.5866	11.5066	12.8481	11.5106
ENSG00000057252	15.2167	12.4717	12.1579	7.25932	7.89028	6.64672	10.2462	8.92917	8.301	8.78833	8.85424	9.14502
ENSG00000156304	11.6559	12.4383	12.8117	9.62596	9.58554	8.89525	7.95961	8.09529	10.4568	8.23918	8.12746	7.70929
ENSG00000243477	6.06937	7.03544	7.43098	13.4891	11.797	12.9581	10.1094	8.42745	9.75499	9.77895	9.54353	9.14651
ENSG00000136982	15.3441	13.336	13.1399	8.77343	9.27756	7.57457	9.05718	7.6568	8.12966	7.26579	7.94873	7.84679
ENSG00000108784	7.00226	6.29775	7.08014	9.30957	8.40802	10.6158	9.90867	9.91445	10.1719	13.2913	12.347	10.8858
ENSG00000138074	14.6833	13.2997	13.3397	9.15722	9.75225	9.40974	7.25808	7.79573	9.59969	7.63338	7.0159	6.28404
ENSG00000203880	5.89945	6.53995	6.97921	10.6337	11.1106	10.5052	10.4353	10.0457	8.46427	11.6273	10.6525	12.1013
ENSG00000181830	11.2624	12.1823	11.6462	11.0945	10.6494	12.2522	6.63755	6.53084	9.32381	8.41758	8.02152	6.61766
ENSG00000123384	4.66754	5.67185	6.29639	10.8382	10.9859	12.2224	10.396	10.7179	9.88557	10.5906	11.4364	10.7692
ENSG00000020577	11.5491	12.4398	13.1129	9.3826	9.60681	8.22018	9.05029	8.6415	9.16631	7.77027	8.07365	7.29817
ENSG00000221164	12.2756	16.7321	11.7416	5.67	6.13261	6.09641	8.17816	8.12084	10.3328	9.70119	10.8012	8.46215
ENSG00000103005	12.8663	12.1413	11.8639	9.83486	10.0562	10.1087	8.20504	7.88507	11.0582	7.06139	7.00835	6.14078
ENSG00000178307	12.5299	12.8504	11.6714	9.69434	7.91211	9.26001	8.19761	8.18113	10.3507	7.69294	7.96729	7.71578
ENSG00000170498	15.2988	9.43984	12.6545	7.09723	5.21015	7.48422	7.18968	7.77673	8.29797	13.0009	11.7672	8.72984
ENSG00000117408	11.3977	10.8409	11.5404	9.8805	10.2379	10.7259	8.16605	8.9446	10.0581	8.28724	7.58771	6.20001
ENSG00000254470	11.7576	10.9437	12.8366	10.4391	9.88572	10.5321	7.24654	7.62788	10.9585	7.99139	7.36268	6.25035
ENSG00000130193	8.72699	6.9813	8.39309	12.8443	11.8045	13.6059	7.64264	8.10686	10.4649	8.62958	9.01984	7.2261
ENSG00000165424	8.60993	9.57572	10.1889	12.1175	12.2956	14.1515	7.83934	7.66808	9.78769	6.98761	7.22049	6.73966
ENSG00000178585	7.77219	6.44095	6.73807	12.4909	10.9664	12.4019	8.233	8.50015	10.3534	8.99696	10.0374	9.79364
ENSG00000229132	12.6299	13.4297	10.4495	6.68463	7.17686	6.84509	9.17001	8.91992	9.07633	9.38698	9.44856	9.50136
ENSG00000111911	7.63199	7.80899	7.36609	7.47513	9.66971	7.40939	11.6736	9.70981	7.19743	11.4571	11.5229	13.4783
ENSG00000061656	4.38979	4.44198	5.40827	13.5	10.678	12.7967	9.52933	9.11955	8.63269	9.27477	12.5144	12.0658
ENSG00000162377	14.4939	13.8624	13.1764	8.84039	7.78267	6.98216	8.6874	7.93205	7.31459	7.82044	7.68051	7.76468
ENSG00000127824	12.625	12.4373	12.8624	8.78954	8.2524	9.98621	7.56508	8.01065	11.0579	7.25938	7.22299	6.25925
ENSG00000196756	13.2951	11.8742	13.045	7.3281	7.18105	7.50638	8.58945	8.92872	6.40629	9.88053	9.39587	8.6745
ENSG00000224470	11.2207	11.7372	11.911	9.69152	9.28148	10.5544	7.09179	7.94153	10.0802	7.91709	7.18851	7.30629
ENSG00000150630	9.52985	8.5366	8.52526	7.77742	6.62095	7.15849	13.7856	13.1474	11.5336	7.99284	8.35281	8.88775
ENSG00000236801	14.2221	11.4842	8.64747	6.73701	6.42942	7.68267	7.77757	10.7742	10.5838	9.26982	9.45435	8.48765
ENSG00000213965	14.145	12.5721	11.2055	9.81704	9.54002	8.31101	8.22214	7.09825	8.08531	7.48509	7.68056	7.23181
ENSG00000111077	7.23373	8.46288	8.9646	13.2364	12.7462	14.4504	6.82726	7.17032	8.03597	8.43895	8.0527	7.76263
ENSG00000049239	4.07839	4.5763	5.14018	9.21377	7.98562	9.9625	10.7667	12.0974	10.598	12.3639	12.5464	11.8917
ENSG00000185189	5.80565	6.42462	7.36241	10.8776	9.88391	11.7167	8.41126	8.68273	9.00278	10.8827	11.3763	10.7369
ENSG00000167283	13.0687	12.1244	9.817	8.56949	8.72436	8.69096	7.45545	8.36535	10.6398	7.10323	7.03411	8.69305
ENSG00000111653	4.22385	4.89243	4.97714	10.8404	10.7168	10.8571	9.58173	11.1334	10.0848	10.7704	11.0124	11.1603
ENSG00000166133	12.2121	12.4581	12.0005	9.68849	8.40897	9.85119	7.00485	7.61128	8.39736	7.27364	7.83684	7.41887
ENSG00000137825	9.15841	8.78729	9.84015	12.4429	11.0802	11.1903	5.87408	6.84827	9.39602	8.83509	8.84204	7.84037
ENSG00000187239	10.9206	11.7429	11.8689	10.3292	9.62677	10.7041	7.24763	7.54607	9.01077	6.70807	7.05721	7.09599
ENSG00000138035	13.8118	11.9152	11.4169	6.9645	6.91635	5.57314	10.4164	8.75011	7.75509	8.63284	8.9888	8.71033
ENSG00000007384	6.31257	6.6193	8.99931	13.7649	10.7591	11.0207	8.27092	8.11179	8.21366	9.57332	9.34272	8.84838
ENSG00000139734	11.558	11.3076	11.2175	6.97608	8.07844	6.01176	10.5252	8.85423	8.38962	9.00388	8.87883	8.72584
ENSG00000134363	4.8484	5.96623	5.59896	6.22522	7.65176	5.79977	17.9202	16.1049	7.05068	11.0994	11.5452	9.62433
ENSG00000144591	7.30064	7.59828	8.09735	8.6024	7.98449	9.33715	8.03225	8.64556	7.72371	12.4147	11.9006	11.7919
ENSG00000091986	12.8238	12.1899	11.6445	5.78194	5.71225	6.06155	9.15766	8.50223	9.48002	9.82525	9.67998	8.51162
ENSG00000171951	1.93872	2.19895	2.16075	12.2428	16.0992	14.2541	11.2821	8.97569	7.7996	11.1188	10.0819	11.1922
ENSG00000136717	6.84692	6.67127	7.30245	11.6194	10.4492	13.1915	8.03986	8.45313	8.18143	10.153	9.68068	8.70192
ENSG00000142188	3.89027	4.04003	3.60699	3.74586	4.06791	4.39791	12.7984	12.5478	4.98173	17.9033	18.5075	18.7152
ENSG00000176444	6.79499	6.2734	7.4706	9.51859	9.04626	9.73831	9.36307	10.0733	8.72368	10.8793	9.74266	11.3558
ENSG00000183691	14.2254	10.7774	9.07497	11.5334	10.0794	14.1605	5.09979	6.16285	5.90573	7.14376	6.95457	7.74227
ENSG00000175606	13.6999	12.045	12.0197	8.90771	8.53199	9.36827	7.66185	7.7294	9.08463	6.48648	6.33096	6.69383
ENSG00000156697	13.6172	12.0199	11.2438	7.22149	6.89178	7.14087	8.83092	7.79592	7.56578	9.10321	8.41033	8.56912
ENSG00000154127	12.1948	11.5373	10.9322	9.75089	8.98287	8.91966	8.17733	8.01971	9.35314	7.12341	7.11593	6.25059
ENSG00000230733	10.3992	9.97785	10.941	10.9686	10.5531	12.8977	5.8659	6.97863	9.25882	6.62554	6.43769	7.26641
ENSG00000198467	7.20968	7.6105	8.02056	12.3492	11.6148	11.404	7.55284	8.62698	8.48105	8.36677	8.4692	8.03537
ENSG00000126003	10.2972	11.6924	11.5754	9.50718	9.76108	10.0033	6.75718	7.5733	8.44183	7.74369	6.95264	7.39552
ENSG00000143322	11.7798	12.3521	11.9827	7.55851	8.13643	7.24009	9.24203	8.82271	7.68884	7.64833	7.68496	7.18609
ENSG00000278540	8.12429	9.14469	8.45885	11.605	13.1944	13.1816	7.55055	7.91108	9.15429	6.51703	6.39539	5.99136
ENSG00000133835	6.79207	6.92464	6.82467	7.42275	7.96284	6.86383	10.9387	10.0144	8.13855	11.8011	11.0289	12.3917
ENSG00000250899	13.775	13.6625	14.0103	11.2767	9.89463	10.674	5.07717	5.4017	7.90395	5.11032	5.07402	5.18136
ENSG00000072849	8.59586	7.04289	6.86074	6.3719	6.49312	6.46007	11.1823	10.9412	5.97757	12.6392	12.9375	11.4934
ENSG00000110057	6.08578	6.04896	7.54777	8.75494	7.36613	9.13476	7.81216	8.38157	7.36545	12.8553	12.7516	12.8365
ENSG00000136891	12.5511	11.1655	9.94791	7.38987	7.19238	7.53007	8.48084	8.24713	8.85628	8.40613	7.71478	9.09963
ENSG00000168056	4.85796	5.12568	6.05004	7.90268	10.5371	12.1241	9.46682	9.39608	8.16208	11.1585	11.5088	10.0773
ENSG00000104549	6.49914	6.19794	6.01955	15.3413	16.9791	18.0659	6.17415	6.19387	6.39871	6.2903	6.16828	5.93066
ENSG00000138675	16.8081	14.2382	13.0525	5.59021	5.05784	4.1979	8.93874	8.06986	8.37922	7.04691	7.26477	7.29223
ENSG00000100106	6.31199	5.80767	6.51522	10.9213	10.5734	12.4432	8.52769	8.30934	8.30701	9.52934	9.75735	8.77185
ENSG00000165030	5.03216	4.6652	4.4342	5.54617	5.27081	5.46425	13.7522	13.3524	6.7371	13.8583	15.2511	12.3938
ENSG00000163584	11.4839	9.16933	7.69498	4.38909	4.72469	3.84691	10.1358	10.5311	6.88218	11.9091	11.7648	12.7284
ENSG00000163870	6.27492	6.36507	6.99109	9.15698	7.95865	9.17938	8.75939	8.74624	8.56646	11.1881	11.5581	9.90841
ENSG00000102531	7.15717	8.01611	7.57872	6.53668	7.58185	5.37257	11.7892	9.66938	5.64603	12.1105	11.5005	11.6518
ENSG00000100814	8.7599	7.90532	6.95526	5.67986	5.63384	5.73946	9.58498	10.7336	6.97733	11.7582	11.491	13.3572
ENSG00000162813	12.8629	11.4092	8.96822	7.56922	6.3485	8.72337	7.16398	8.94303	10.226	8.10059	6.37084	7.37313
ENSG00000117676	10.9659	10.4874	10.3564	9.54687	8.47534	10.1499	6.72952	8.17245	10.9521	5.98214	6.57909	5.60144
ENSG00000152669	6.72454	5.52496	6.79751	7.97038	8.49986	7.99464	9.48506	9.16876	7.48766	12.1973	12.6235	9.4946
ENSG00000186815	5.81312	6.87075	6.24082	10.2833	11.1628	11.754	7.74893	8.37295	7.57673	9.66357	9.38952	9.07711
ENSG00000274213	9.3216	7.94935	6.9362	7.50786	5.83821	6.42809	7.19318	8.18172	6.94584	13.3123	9.8636	14.3768
ENSG00000114491	13.4758	12.3866	11.7419	8.61195	8.00552	9.04683	6.43755	7.02452	8.35832	6.3772	6.24625	6.01605
ENSG00000082516	12.1208	11.691	10.8991	5.68213	5.23431	6.20175	8.7603	8.25795	7.72652	9.83662	8.97325	8.30824
ENSG00000150990	14.8811	12.2099	12.1463	7.34021	6.68413	7.53849	6.91845	6.86313	8.04216	7.60634	7.21811	6.16483
ENSG00000146083	5.6328	6.61401	7.33843	7.81324	7.66863	7.9137	9.49666	10.7316	8.5573	10.9105	11.1605	9.76899
ENSG00000197498	13.2983	12.3891	11.6703	5.89687	6.49887	5.19962	8.65703	8.23913	7.52359	7.46474	8.65475	8.06165
ENSG00000197019	14.6736	13.3181	12.1075	10.4595	7.5138	11.7629	4.93024	6.26391	7.96067	5.151	4.57798	4.70894
ENSG00000113161	7.64167	7.04283	5.90635	14.231	16.1222	15.6612	6.51758	6.82822	6.16406	5.84797	5.76845	5.67657
ENSG00000198892	5.25441	5.95431	6.20808	8.00857	8.93879	10.7263	8.23721	8.77483	10.0826	10.5586	9.61127	10.753
ENSG00000005700	5.42776	5.66817	5.78038	5.63611	6.81877	4.372	12.1167	9.97983	5.39625	14.248	13.5228	14.0626
ENSG00000275180	6.91645	6.99727	8.16255	6.01104	7.14724	6.2512	10.1964	12.9784	10.496	8.36524	7.96186	11.3452
ENSG00000240065	4.99932	5.70809	5.88565	8.1585	9.27407	10.6179	10.0894	9.69499	11.2384	9.14151	8.4578	9.41917
ENSG00000112159	9.11709	10.4819	11.1765	6.7106	7.02479	6.18612	8.73466	8.50095	8.21567	8.99635	9.17243	8.33213
ENSG00000203706	6.81538	8.22162	7.75688	10.9394	11.4058	15.1819	8.20507	6.16694	8.5399	5.37535	7.7874	6.11342
ENSG00000163933	10.6304	10.9108	9.36095	7.17649	6.1	7.35598	8.23517	8.36686	9.93906	7.96285	8.26131	8.05449
ENSG00000076356	11.6849	11.277	11.8113	6.0142	4.91536	5.13017	7.49361	7.46077	8.17088	9.73839	9.44072	9.1585
ENSG00000157510	11.4986	10.8121	10.7371	8.63963	6.88565	8.33068	7.37505	7.44781	10.1917	6.53522	7.43235	6.34765
ENSG00000204267	13.1277	11.9752	11.5106	7.54911	6.94431	7.22944	7.70662	7.79406	8.32197	7.06306	6.33416	6.64309
ENSG00000162231	11.1536	9.76085	9.77925	9.28779	9.05756	10.4314	7.17895	7.55183	7.51767	7.47932	6.84247	6.01225
ENSG00000214114	12.8425	10.0866	10.6852	7.91275	8.58468	8.01139	8.1771	6.5583	8.8392	6.86772	6.65147	6.78892
ENSG00000113621	7.60534	6.97463	6.60011	7.10367	6.82319	8.12206	8.32464	9.08177	7.23297	10.7765	10.7844	12.52
ENSG00000108219	10.2376	10.7008	10.9861	9.18289	8.54164	10.1934	6.62293	7.08687	8.37788	6.92046	6.82277	6.11575
ENSG00000174371	11.5452	10.4111	9.98873	6.6265	6.56933	5.99392	9.44344	7.59787	8.38326	8.05224	8.556	8.59646
ENSG00000007255	2.93361	3.58673	3.12409	8.40108	8.6114	8.75409	9.41485	12.3521	7.57667	13.6676	11.8546	11.3882
ENSG00000155438	14.106	10.2658	10.3668	7.1182	7.18948	6.80313	7.94203	7.33229	5.66589	8.37308	8.41651	8.05194
ENSG00000137055	10.7255	11.2541	10.4018	6.68852	6.94777	6.68478	8.85739	7.83055	7.61844	8.20576	7.99344	8.34882
ENSG00000148926	10.2566	8.2573	7.94244	10.6452	8.78309	10.2208	6.19569	6.86726	4.61436	7.88967	9.20857	10.627
ENSG00000142039	7.9989	8.69959	8.2481	10.0415	10.4773	11.3821	6.20581	7.03758	6.87502	8.81199	8.14739	7.45132
ENSG00000154813	12.6075	11.6245	9.34649	7.23994	8.25756	6.86431	8.52255	6.38201	8.20715	7.22697	7.06679	7.81936
ENSG00000162972	12.2658	10.3854	9.81538	7.68662	6.85231	7.88028	8.21144	8.65481	7.77897	7.4404	6.63445	7.30488
ENSG00000128191	9.25032	9.84484	10.7088	11.0658	10.5353	10.945	6.47078	6.35129	7.18859	6.62695	6.07413	5.796
ENSG00000107290	5.05192	5.16757	5.91238	5.65144	6.52687	4.88516	12.4655	10.2041	4.89877	13.3916	13.0377	13.498
ENSG00000133773	10.9034	10.1053	8.79815	6.3293	7.15077	5.91167	9.30952	9.28011	7.74976	7.82532	8.02547	9.26892
ENSG00000095794	10.8416	11.4307	10.5008	8.19276	6.96797	7.0106	8.10597	7.24028	8.93888	6.81324	7.16073	6.92363
ENSG00000188042	4.58487	4.43632	4.88005	12.2618	12.703	14.1951	9.06181	8.64919	7.98941	7.25976	7.16359	6.72208
ENSG00000116922	11.8771	9.79121	9.37778	6.55813	5.44643	6.99267	8.27326	8.71472	8.83539	7.81993	8.35425	7.84035
ENSG00000276529	17.1624	11.3814	12.8508	10.3758	7.19203	8.92488	2.97942	8.56956	6.89762	4.31239	5.05797	3.95864
ENSG00000184470	10.8116	9.97572	9.77988	9.25149	9.03866	10.5624	5.75098	6.27743	6.90119	7.30684	7.27666	6.56054
ENSG00000047056	9.63883	10.7011	9.99676	11.0396	10.9819	11.1675	5.93947	6.47031	6.50655	5.93016	5.7924	5.23525
ENSG00000276291	5.66826	6.09276	6.37982	7.14796	7.44669	8.17543	9.48304	8.59196	6.44238	11.8064	10.6628	11.4754
ENSG00000008405	10.4436	11.3971	11.2734	7.5128	8.07286	7.20425	7.86726	7.36572	7.9645	6.93469	6.96934	6.31743
ENSG00000150961	5.39052	5.44243	5.75719	7.34051	8.00148	7.44155	9.45592	8.90217	5.27327	12.7439	11.8753	11.6312
ENSG00000104899	7.64114	8.39947	12.6402	13.1854	10.4773	12.4879	4.75012	5.38068	6.73435	6.4615	6.1182	4.84486
ENSG00000121073	8.3451	6.8494	7.56751	5.04408	4.30748	4.47564	8.50686	10.1397	6.38555	12.7617	12.3126	12.3117
ENSG00000121211	8.45329	7.44141	7.89699	5.37956	6.93694	5.26768	9.69904	8.79359	8.27017	9.10311	9.52851	12.2205
ENSG00000139722	11.1368	9.30904	10.1598	9.02171	7.71004	9.14089	6.5139	6.30882	9.6377	6.93972	6.77512	6.27298
ENSG00000169126	7.92204	8.64708	9.00752	6.23426	5.47559	4.73033	10.7656	8.4177	7.16635	10.6466	9.94833	9.71492
ENSG00000161653	6.53784	5.48646	6.71369	6.18945	5.05601	5.88066	10.1445	10.0574	7.95127	11.8638	12.4507	10.3267
ENSG00000160124	12.8893	10.9886	8.94695	7.14952	6.8231	5.33337	8.26328	7.16999	6.86973	6.12725	8.21873	9.71903
ENSG00000177169	6.00933	6.41603	7.79409	10.7859	9.48625	10.209	7.50777	7.669	8.10466	8.95808	7.73889	7.73546
ENSG00000068001	12.0219	9.36556	10.241	7.82447	7.11165	8.68762	6.81947	6.86117	10.3455	6.72524	6.57682	5.77637
ENSG00000178149	5.86429	4.90784	5.81352	8.04209	7.43665	8.63277	7.76271	8.23611	8.22456	11.8037	11.3164	10.2961
ENSG00000155097	10.7592	10.6228	10.2358	8.69936	9.35179	7.83319	7.95762	6.55011	6.89829	6.39952	6.40435	6.47049
ENSG00000255769	4.09411	5.93904	8.08278	7.18329	6.09362	7.51636	9.16478	8.6121	8.84635	11.9535	11.2541	9.32995
ENSG00000081087	12.0695	10.5829	9.17709	6.65109	7.49205	6.56512	8.8035	8.17316	8.52181	6.26033	6.28492	7.30336
ENSG00000238103	10.3994	9.15458	7.45969	6.25655	4.77672	5.56105	9.65194	7.40251	7.78459	9.79898	6.90452	12.7168
ENSG00000185022	7.69095	7.01666	7.87579	6.62641	5.041	5.83692	9.01348	9.3608	8.60963	10.6237	10.698	9.18589
ENSG00000281649	6.19993	6.60027	6.67379	7.30648	8.1481	6.67636	9.77941	8.90919	6.04994	10.2105	10.0966	10.7724
ENSG00000137273	11.8495	10.3947	9.8668	9.94921	7.02703	9.67864	6.7035	6.23242	8.09421	5.96266	6.10757	5.51352
ENSG00000173218	10.9572	10.0198	9.5238	8.24909	8.2852	9.11057	6.95104	7.66038	8.79723	5.8975	5.91849	5.78853
ENSG00000092964	7.69487	7.74495	7.57497	11.3525	11.6496	11.9143	6.24911	7.00341	7.58551	5.82531	5.90624	6.36174
ENSG00000132535	6.73556	6.67749	7.39412	7.23626	5.91676	6.46439	7.4951	8.72608	8.15147	10.425	10.508	10.7987
ENSG00000154079	6.93416	5.76328	6.64174	5.8464	5.67567	6.21382	10.2721	11.989	11.4967	7.82729	8.30986	9.34866
ENSG00000105928	5.97826	5.99931	5.9073	7.73115	7.74891	7.94783	8.78045	8.79047	8.51483	10.0996	9.63941	9.13988
ENSG00000112208	13.4127	10.2508	10.0523	7.24559	7.35911	6.9301	7.21943	6.87665	7.02169	6.46993	6.50134	6.87872
ENSG00000111412	11.1271	10.6243	9.58807	7.44412	6.65657	8.11203	6.39833	7.31851	8.9171	6.82439	6.86718	6.29256
ENSG00000090238	1.95989	3.07185	3.65091	11.7271	12.7304	15.0622	7.71192	7.67208	8.8604	7.50703	8.3928	7.76682
ENSG00000184220	11.7893	10.8917	9.22237	5.9725	6.77574	6.0609	7.20258	7.20851	7.79931	7.78993	7.51809	7.83339
ENSG00000158089	9.72217	10.6198	9.80274	6.21883	5.54059	6.81182	7.32477	7.63958	9.66658	7.45625	7.7456	7.45391
ENSG00000123545	14.4875	10.575	12.121	6.95282	5.92639	4.85409	7.9021	7.04603	7.0026	6.28021	6.6068	6.23413
ENSG00000165516	5.4087	5.55047	5.6588	8.23256	8.63291	9.04941	8.4094	8.65436	7.48	9.88565	9.17801	9.82417
ENSG00000146410	10.7579	10.2533	9.48045	6.73426	6.23833	6.62493	8.63822	7.1204	8.17197	7.36864	7.66677	6.73682
ENSG00000160326	8.9202	6.68024	7.88646	13.1757	11.4394	14.8279	5.05274	6.0259	6.24837	5.38309	5.3869	4.74991
ENSG00000100416	10.6277	9.89274	9.96924	9.01656	8.15412	9.452	6.16124	6.66712	7.5838	6.41355	6.0866	5.73471
ENSG00000179222	6.11672	6.57121	6.79062	10.6162	11.2674	12.5474	6.64995	6.85126	7.1033	7.04964	7.31436	6.85031
ENSG00000112715	3.40695	4.01326	3.77766	6.7525	6.31942	7.27835	11.9657	12.5426	6.8105	10.7857	10.8919	11.1442
ENSG00000124784	10.9139	9.34558	8.84979	6.48707	7.06104	5.43209	9.50477	7.31597	6.59374	8.3952	8.23287	7.42531
ENSG00000196715	9.25024	10.6044	8.79746	6.86246	6.19514	5.98261	8.19238	7.37419	7.38068	8.34203	7.61196	8.55348
ENSG00000163703	2.16	2.13765	2.23015	3.56028	2.94552	3.45625	9.51706	11.161	4.64758	17.0914	16.7957	19.4137
ENSG00000011295	5.59876	6.31965	5.62612	6.69071	6.98119	7.35084	9.10875	8.57524	6.44426	10.7271	10.5561	11.0143
ENSG00000164211	3.10324	4.25466	3.72584	8.12926	10.1952	7.743	11.6185	9.67653	3.81928	10.94	10.1656	11.5608
ENSG00000222009	3.13909	3.67599	4.68372	10.5702	9.09069	8.89706	8.28806	8.74355	5.15666	11.0173	10.0224	11.0777
ENSG00000111832	11.2369	9.58979	7.50706	6.1002	6.00141	6.06594	8.26463	7.64837	7.91884	7.32278	7.81794	8.8336
ENSG00000087510	5.93729	4.92962	5.59251	12.3174	13.0919	14.5941	7.40631	6.84306	7.64917	5.65806	5.04504	5.23512
ENSG00000183605	11.2877	10.5815	8.77709	5.56882	4.9685	6.04332	7.01703	7.5727	7.78829	8.2071	7.75852	8.64248
ENSG00000197555	4.81462	5.39583	5.63237	8.6929	9.17398	9.24606	9.52287	9.1976	8.35192	7.99971	7.99689	7.94543
ENSG00000186918	5.47889	5.58216	5.76825	9.53711	9.39528	10.6298	7.16448	7.58804	9.07588	8.06802	7.84054	7.73815
ENSG00000276550	5.48707	5.38759	6.93122	8.70425	7.45826	8.84348	8.47533	8.68846	6.29261	8.28338	9.2884	10.0047
ENSG00000154447	11.0313	10.0282	9.02121	4.88658	4.70452	5.27257	7.81753	7.86721	6.65773	8.68744	9.1381	8.73098
ENSG00000272888	6.58714	4.98799	4.95624	6.58395	6.76274	6.81869	9.49247	9.14945	5.70718	10.7225	10.5442	11.4269
ENSG00000144909	9.95341	9.37946	9.48684	8.24294	9.11159	7.69603	8.06879	6.59959	7.30186	6.32466	5.52842	5.99353
ENSG00000164687	14.1297	11.6005	11.2707	5.80049	4.86871	5.51035	6.44241	6.35374	7.86095	6.39249	6.886	6.53116
ENSG00000107331	4.17323	5.35939	6.33667	8.30772	6.74537	8.52586	8.68443	9.18879	8.09227	9.20849	10.0574	8.6323
ENSG00000012822	4.41468	4.6033	4.51441	9.43971	10.14	10.4244	7.39628	8.14187	7.66262	8.60405	8.69578	9.066
ENSG00000151491	5.53396	6.5604	6.36622	11.4002	11.7297	10.3483	8.88586	7.00896	6.56396	6.20349	6.05525	6.40878
ENSG00000173145	11.0933	10.3451	7.88643	5.36516	5.76152	4.20703	9.68583	7.90697	6.84509	7.42501	7.91364	8.18051
ENSG00000169139	10.1434	10.1923	8.7419	7.63919	8.50664	6.64656	7.50975	7.77182	7.52517	5.6392	5.61466	6.65231
ENSG00000230409	10.182	8.32296	5.37874	8.1174	5.55526	9.18723	5.32495	4.88856	5.78893	7.80181	8.94547	13.037
ENSG00000159873	9.63108	9.83969	8.91706	8.064	7.9093	8.06917	7.49085	6.79063	8.00173	6.28185	5.6314	5.77072
ENSG00000197119	5.57133	5.8446	6.65027	7.58455	7.17629	7.63828	8.55167	7.70322	7.51032	9.34555	9.75748	9.04065
ENSG00000102743	11.0643	9.7399	8.65249	6.84803	4.82612	6.4285	7.20977	7.52827	8.66452	7.14966	7.29255	6.82289
ENSG00000134324	4.90581	5.02579	5.51389	14.9015	14.7778	13.2897	6.00141	5.84885	5.39851	5.84665	5.19306	5.51838
ENSG00000227467	5.93753	4.75328	5.68827	9.42006	8.27379	8.79077	7.57934	7.65535	8.37674	8.7332	7.97811	8.79997
ENSG00000166471	4.711	5.43863	4.50078	6.56499	6.89178	5.4705	10.1484	10.2408	5.85812	9.81763	10.2528	12.0024
ENSG00000178537	14.1676	9.99537	10.1565	7.5188	5.35834	5.38075	6.61342	6.61268	7.96161	6.31334	5.98933	5.77724
ENSG00000156273	4.15105	4.9204	4.67414	6.8905	7.90425	5.9728	12.1671	9.27076	5.313	10.0198	9.68061	10.8745
ENSG00000143942	14.2351	11.9907	10.0326	6.88583	6.32677	6.22224	7.30416	7.08191	6.6632	4.84466	4.61944	5.62252
ENSG00000074582	11.1453	9.46783	8.94962	7.9041	6.55933	7.72873	6.3441	6.55377	7.62586	6.38869	7.05447	6.07528
ENSG00000183397	5.94097	5.03122	6.75717	10.9833	8.97465	10.5743	7.42797	7.57708	8.32288	8.21977	7.14404	4.82116
ENSG00000171988	5.21245	5.86667	6.63025	8.10189	9.26336	6.18198	10.4138	8.0987	5.20112	8.83032	8.5	9.43389
ENSG00000175455	5.40008	6.30439	6.50277	6.45515	8.28667	6.21649	10.3952	9.15912	5.64544	8.69651	8.35538	10.2363
ENSG00000170581	4.3891	4.42611	5.44969	8.23692	8.59403	9.00966	7.9568	8.84798	7.45056	9.35806	8.59991	9.06787
ENSG00000204767	13.6391	12.0065	12.8779	4.93681	4.60364	3.6775	6.54091	5.39498	6.02209	7.91483	7.40784	6.36351
ENSG00000165948	5.28159	5.08056	5.75989	8.05044	8.12912	7.32252	7.15208	9.26672	8.81474	8.60879	8.59335	9.29719
ENSG00000143319	11.4723	11.5066	10.6285	6.16983	6.362	6.69315	5.76051	6.29559	7.43644	6.58035	6.26957	6.15574
ENSG00000206712	2.36851	3.753	2.55383	8.13936	7.3362	7.77909	15.7382	12.6713	5.11477	12.0515	8.46549	5.30249
ENSG00000169964	5.33625	5.04226	5.54262	7.3682	5.88708	7.13511	8.39635	8.84678	8.06119	9.62575	10.2532	9.76443
ENSG00000171298	4.62035	5.14901	6.05949	7.31015	6.68981	7.39578	8.65952	8.36216	7.67777	9.76314	10.134	9.39342
ENSG00000277778	4.71023	6.42243	8.48762	6.91549	7.62586	5.83285	8.52798	6.59653	4.83707	11.0233	9.31812	10.7326
ENSG00000185813	6.37895	5.9065	6.59675	11.8277	11.9438	14.1277	5.44416	5.8647	6.73156	5.98295	5.27408	4.92829
ENSG00000002919	9.92359	9.26778	8.73988	7.74197	7.77265	8.62717	6.23503	6.85559	8.1576	6.02625	5.8568	5.79296
ENSG00000100065	6.55549	7.38123	8.14655	10.2812	10.1876	12.1405	5.23418	5.64528	7.47201	6.24459	5.98035	5.68535
ENSG00000104936	6.73838	6.75393	9.40356	10.9816	9.81227	11.9866	5.86256	5.48682	7.5553	5.88875	5.45949	4.90296
ENSG00000229944	9.99774	10.5066	10.5154	4.95677	6.98978	5.01136	9.81248	6.63402	7.67085	6.71849	5.613	6.07273
ENSG00000139163	9.06548	8.96083	9.31884	8.06892	8.08385	6.92281	8.43475	7.36041	7.10464	5.94737	5.54675	5.66731
ENSG00000120800	10.7551	10.5093	10.8406	6.34243	7.24132	5.61019	7.62337	6.57805	5.43695	6.59412	6.39206	6.42162
ENSG00000164134	10.9963	10.7091	9.92744	5.78894	7.00326	5.078	8.06041	6.78472	5.88867	6.3437	6.67594	7.06872
ENSG00000167107	5.28109	4.59505	5.03593	8.313	7.12896	8.22025	8.13381	8.31069	9.51942	8.61767	8.42952	8.56829
ENSG00000111364	9.39389	9.65937	9.13417	6.40152	6.70724	5.5628	7.78201	7.11845	6.35333	7.33865	7.41727	7.27555
ENSG00000033867	5.42916	6.35226	5.73554	5.50961	5.65182	4.30096	11.3499	10.5372	6.26048	9.40195	9.16199	10.0894
ENSG00000109066	9.00207	8.30953	8.10695	8.86506	8.6271	9.75099	5.76336	5.69576	6.65383	6.91045	6.01786	5.87934
ENSG00000104689	8.33033	7.63557	9.58401	5.31224	4.27169	5.79989	8.14333	8.31599	8.71642	7.96265	7.5768	7.79537
ENSG00000156502	8.33133	8.88629	7.36903	5.1965	5.36893	5.67233	8.04425	8.49437	6.78297	8.24059	8.08111	8.76707
ENSG00000214975	10.6654	10.3723	5.84123	4.36328	4.07154	4.48292	9.02968	6.61158	4.93539	6.60405	9.55392	12.6104
ENSG00000132313	10.4973	10.0798	9.08726	6.67191	6.59642	6.92911	7.15564	6.43271	7.17034	6.29894	6.00128	5.98093
ENSG00000117500	7.50907	7.25419	6.00768	4.81632	5.44416	4.07436	10.4618	8.78657	5.33845	9.34616	9.58743	10.2742
ENSG00000079257	4.07781	4.59836	5.51123	7.14178	9.30253	9.47754	8.53373	7.93303	6.15569	8.7009	7.73436	9.39667
ENSG00000183828	5.13211	5.93833	6.08512	8.86366	8.02518	8.90576	7.45885	7.52451	8.25966	7.32847	7.71345	7.26841
ENSG00000175505	9.18768	10.6634	9.80047	7.61894	7.80882	8.58704	5.09287	6.17845	5.91155	5.58607	6.44505	5.45821
ENSG00000151806	10.7996	8.74548	8.88576	6.2028	6.87337	5.22096	6.76465	6.56504	6.24609	8.00999	6.21882	7.57354
ENSG00000244026	6.33228	5.3528	5.31297	7.33899	8.46838	7.44616	6.87845	8.2262	6.0876	8.99611	9.04572	8.49215
ENSG00000251022	5.07208	5.44926	5.76931	5.4249	6.08035	3.86887	10.6097	9.65144	5.20686	9.94949	9.95333	10.792
ENSG00000238278	4.68079	3.7673	5.76802	8.29804	10.4168	7.89262	7.08517	6.49891	6.43788	9.01008	8.93103	8.91401
ENSG00000144674	4.74903	7.07703	6.49831	5.42106	7.04859	4.89363	8.95259	8.38895	5.52615	9.31886	9.39096	10.2033
ENSG00000067334	10.0644	11.3283	9.67319	6.28046	8.07555	5.38285	7.00948	6.07078	6.75093	4.98622	5.64303	5.99546
ENSG00000225697	4.62085	5.49598	6.69608	10.2416	9.05675	10.7425	6.22031	6.9426	6.7698	6.86457	6.58296	6.95217
ENSG00000110619	5.22164	5.21451	5.15919	4.97	4.55907	5.22456	8.57936	9.20365	6.27506	11.0442	11.0766	10.6015
ENSG00000120322	8.37988	8.94008	8.65988	7.8933	7.93737	7.86036	6.59443	6.36678	7.9562	5.99611	5.49818	4.81904
ENSG00000272711	11.5593	9.07107	9.42983	4.53713	4.19142	4.64419	7.92128	8.20481	7.25328	6.52083	7.40325	6.15231
ENSG00000163739	9.19079	10.8793	8.08254	3.50933	4.27546	3.61269	10.1492	11.2288	7.35478	6.08052	5.95926	6.40755
ENSG00000106665	4.73256	5.42869	5.93962	8.10919	7.64427	9.03907	7.04319	7.17918	8.10508	7.57365	8.2118	7.6998
ENSG00000178685	4.94848	5.05874	6.59031	9.56772	9.1462	10.546	6.0805	6.7046	7.78632	6.72103	7.03297	6.39498
ENSG00000070961	5.48883	5.78124	5.57958	6.64623	8.25925	5.99524	9.38264	7.9791	5.01563	8.67855	8.27128	9.41056
ENSG00000105939	8.35846	8.54993	9.29117	9.054	8.96584	7.83973	6.0629	5.48807	6.77316	5.43423	4.88609	5.51802
ENSG00000177426	3.39675	3.12582	2.74745	4.49591	4.47597	5.07446	11.7741	12.4886	8.03747	10.479	10.2283	9.88667
ENSG00000278864	7.68674	7.55521	7.47804	5.10321	4.87022	6.19883	8.48507	9.14707	7.48844	7.32461	6.76787	8.05735
ENSG00000118985	7.71914	6.72207	5.86072	4.94536	5.11024	4.18141	9.26661	8.38758	5.27141	9.3134	9.39429	9.62879
ENSG00000164236	7.42963	7.43421	7.93273	9.32763	10.5207	10.0291	4.57784	5.17865	6.10233	5.7216	5.33611	6.13694
ENSG00000114626	3.28071	3.34515	4.32547	10.0954	9.34162	9.76324	6.74297	7.2837	6.83841	8.09329	8.68352	7.86809
ENSG00000163565	5.25628	6.18631	5.41118	6.0777	7.52719	5.61106	9.24192	7.69173	6.19403	8.80496	8.74415	8.91473
ENSG00000146067	4.93413	5.08152	5.50067	7.61106	6.56346	7.99522	7.43393	7.63879	7.18203	9.01049	8.41114	8.28247
ENSG00000156469	9.00588	10.3062	9.07832	5.82972	6.40962	5.25715	8.31419	6.59972	6.40671	6.20531	6.30007	5.92827
ENSG00000128311	4.78863	5.62056	6.23076	9.51693	10.322	11.4412	5.42775	6.29966	7.55795	5.91757	6.42382	5.93808
ENSG00000141499	9.69485	9.85003	9.62436	7.28565	6.5627	7.28133	5.69922	5.56155	7.8895	5.25761	5.92295	4.83646
ENSG00000144815	8.80479	9.32167	8.10128	6.60622	6.94629	6.38008	6.48306	6.92438	8.37663	5.7909	5.6701	6.00906
ENSG00000135002	10.5504	10.5304	9.3859	5.94036	5.84779	5.21971	7.18444	7.12244	6.76395	6.08545	5.22607	5.53438
ENSG00000177106	4.15782	4.96115	5.80792	8.8983	8.53259	9.03749	6.60353	7.34317	7.29002	7.61739	7.66236	7.47453
ENSG00000167447	11.0099	9.31147	8.31482	7.28597	6.32567	7.16837	5.45867	5.62519	7.17163	6.33911	5.45101	5.71876
ENSG00000232815	4.11161	4.36829	5.03206	7.91738	6.52261	7.85797	8.40244	9.03885	9.05755	8.54999	6.86774	7.28595
ENSG00000167740	4.55293	4.33511	4.63365	9.91184	9.88254	10.5619	6.36184	7.10432	8.00521	6.01921	7.55969	6.07505
ENSG00000215251	11.1989	11.3178	11.4255	7.69362	7.24596	8.48944	4.40246	3.8055	6.34748	3.88858	4.34607	4.80971
ENSG00000164951	5.83484	5.88496	5.12088	8.36767	10.4003	9.19194	7.64375	7.24334	5.48615	6.35035	6.15177	7.14352
ENSG00000100142	9.65932	9.3331	7.72853	6.93948	6.61609	6.84081	5.82326	6.10334	8.52292	5.90045	5.98465	5.20036
ENSG00000137094	4.2934	4.97618	5.11792	4.74723	4.85186	5.39566	8.46757	9.29815	6.92887	10.5962	10.4396	9.53477
ENSG00000143457	5.32898	5.72313	5.07557	6.06071	6.22786	6.75092	7.66984	7.69755	5.93202	9.69828	8.62115	9.76108
ENSG00000111666	8.75443	8.41993	8.33646	5.45569	5.06817	5.77067	6.76937	7.37681	7.62643	7.04782	6.74139	7.0444
ENSG00000197712	4.84906	5.15715	5.38554	8.54244	8.64536	9.05671	6.89566	6.63393	6.79746	7.33407	7.36007	7.74052
ENSG00000174028	4.6146	6.42094	5.21642	6.18121	7.25509	5.34741	10.2923	7.16737	7.09884	6.80278	9.87085	8.10416
ENSG00000169826	5.43552	5.80166	5.88523	6.00584	6.61057	4.81175	8.73658	7.08811	5.26983	9.1294	8.29504	11.2146
ENSG00000147586	10.0424	8.39828	8.89812	5.53873	6.75979	7.04325	5.63592	6.49185	8.032	5.59869	6.21836	5.62058
ENSG00000173548	5.53827	5.33778	5.58486	7.73974	7.83613	9.03641	6.42232	6.78365	7.94472	6.93613	7.53093	7.54874
ENSG00000166783	3.94108	4.5849	5.268	6.66448	7.37936	6.30333	8.08642	7.7276	6.27358	9.26413	9.05105	9.57507
ENSG00000119899	4.68327	5.26167	5.05476	7.46434	7.62322	8.7763	7.14775	6.79669	6.71952	7.59332	7.50033	9.47424
ENSG00000181852	6.31155	5.87684	5.91499	4.78881	4.35119	4.92612	7.22001	8.96003	7.57669	9.47596	9.40792	9.26319
ENSG00000172315	11.3468	8.63225	8.20298	6.51534	5.64069	7.06444	5.96068	6.21421	6.49118	5.84785	6.1895	5.89053
ENSG00000012232	7.88282	8.74154	8.34732	7.06728	6.36739	6.98883	5.98351	6.25951	9.63881	5.68637	5.74469	5.2203
ENSG00000163697	4.49118	5.8856	5.77904	7.24863	7.53426	6.51689	7.68975	7.55912	5.68499	8.57065	8.14684	8.79021
ENSG00000104946	4.52918	3.79896	5.01985	9.85014	9.16687	11.1281	6.41693	6.16242	6.71845	7.26713	7.55551	6.07641
ENSG00000173575	4.7608	5.32481	6.10915	7.8624	8.87833	7.67151	8.42102	7.53326	5.88638	6.80351	6.88407	7.53914
ENSG00000168297	5.46245	5.25027	5.21443	5.50352	6.08881	5.2081	8.42428	9.2178	6.42276	8.82226	8.69068	9.36395
ENSG00000148180	3.65725	3.80261	4.14181	7.90444	7.74891	9.39128	8.07159	8.41701	9.06918	6.84015	7.3601	7.23264
ENSG00000105404	4.51333	5.33463	5.49072	7.38225	6.39843	8.84828	6.55718	8.11643	7.2779	8.38602	8.01325	7.30205
ENSG00000169733	4.14407	5.47203	6.66948	7.73643	6.53498	7.96829	6.67684	6.3611	7.12715	8.05675	8.88107	7.64674
ENSG00000107821	3.99822	4.38409	4.67661	9.66876	10.3009	11.663	5.76946	6.81729	6.80376	6.62264	6.84828	5.71036
ENSG00000113369	2.56821	2.95711	2.54762	6.27599	7.9641	6.33677	10.8663	9.2422	5.87877	8.6827	9.38215	10.506
ENSG00000256940	10.5278	6.577	10.1462	9.3202	7.73449	9.7597	3.9643	5.52626	5.80588	5.03997	4.47194	4.31983
ENSG00000107815	9.25916	8.4423	8.29764	5.79484	5.51909	5.68939	5.93555	7.10773	6.37809	7.32631	6.59801	6.66418
ENSG00000213347	5.59574	3.77452	5.7614	7.94196	8.35879	9.55869	6.49936	7.32192	8.73376	6.6163	6.62294	5.9845
ENSG00000158828	5.1357	4.59476	5.45277	8.74433	7.5526	9.75694	5.91032	6.48569	8.37443	6.98224	7.19646	6.57
ENSG00000108641	4.83779	5.43896	5.19147	6.1618	6.19527	6.65357	6.3299	7.50567	7.05181	9.2602	8.68456	9.31147
ENSG00000167702	4.73011	4.58531	6.37013	10.2817	8.13019	9.48738	6.55014	6.24	6.68666	6.72309	7.00049	5.82248
ENSG00000004864	9.13991	9.80174	8.5317	6.42946	6.27282	6.8569	5.76583	6.28578	7.33886	4.87896	5.43562	5.58886
ENSG00000175701	9.86046	8.44084	6.88368	5.09553	5.42572	5.55484	5.72521	7.09534	8.22744	6.14752	6.92681	6.89058
ENSG00000067798	7.153	8.42933	9.01254	5.36911	5.05435	3.64335	7.99784	6.40181	6.16111	7.81293	7.89237	7.28285
ENSG00000065183	8.99773	8.65022	8.10694	4.82192	4.91634	4.98203	7.53017	6.80883	5.44173	7.34872	7.33555	7.22856
ENSG00000167799	4.4329	5.68703	6.17537	9.11915	8.60889	10.4751	6.26385	5.88291	6.83327	6.11972	6.4966	5.94467
ENSG00000235363	15.769	13.0882	5.66762	4.08576	4.10444	6.70515	5.46159	6.62849	6.28359	4.24531	4.02581	5.96022
ENSG00000172409	9.18268	8.24324	8.69123	8.22857	7.75369	7.80433	5.14936	5.93852	6.07436	5.19834	5.61574	4.13664
ENSG00000162618	6.86476	6.26146	5.53654	5.78976	5.43752	3.35311	8.52831	7.90315	6.95821	7.98809	7.93488	9.24406
ENSG00000116815	5.00324	5.75567	5.00645	10.0133	9.84098	8.40299	8.19391	6.86912	5.80635	5.25009	5.82891	5.72776
ENSG00000180867	5.42196	4.81316	4.37917	3.64915	3.55192	3.50153	7.57642	7.69986	5.9338	11.2654	11.675	12.2128
ENSG00000139182	4.45763	4.61575	5.51641	7.69713	7.29888	7.48457	7.11515	7.60877	7.61213	7.34871	7.72925	7.00222
ENSG00000109133	9.12844	9.1079	8.50069	5.42558	5.93998	5.42324	7.29095	6.79011	5.96097	5.87723	5.60633	6.39101
ENSG00000110011	4.29758	4.87995	4.57543	7.86003	7.27087	8.06194	6.69646	7.22915	6.7752	8.11592	8.62787	6.94577
ENSG00000005238	4.91124	4.95689	5.47174	5.78282	4.92081	6.40442	6.72508	7.34786	6.41155	9.97074	9.96774	8.43417
ENSG00000186792	6.5168	5.62682	6.59593	11.2022	8.93929	10.8914	5.53781	5.67711	7.2791	4.51717	4.86135	3.3793
ENSG00000239779	4.17881	3.7518	4.29654	8.29553	7.48117	9.15411	6.72057	7.54473	6.54731	8.05137	7.48941	7.46813
ENSG00000157657	7.07772	8.62816	8.83323	7.33867	7.1548	8.01582	5.68039	6.28907	7.63332	4.66835	4.95381	4.67408
ENSG00000167550	4.40066	3.97766	4.51903	3.97574	3.79422	4.43604	9.20849	11.3861	9.36881	8.36721	8.72177	8.7564
ENSG00000114648	8.93323	9.21561	9.29693	5.69183	4.94825	6.42183	6.1015	6.481	6.86295	6.07814	5.55433	5.21337
ENSG00000236675	3.08472	7.72046	9.07606	5.54279	15.2631	9.49817	3.09577	6.30994	3.9729	3.24857	11.1505	2.83129
ENSG00000120885	4.90314	5.03784	4.51578	8.79775	9.54766	10.112	5.77858	6.12062	6.60387	6.74238	6.57897	5.82366
ENSG00000139496	8.9535	8.55389	8.21546	5.73811	5.97235	5.33105	7.24491	6.37455	5.53126	6.50727	5.91466	6.07246
ENSG00000028203	5.54498	5.63533	6.01212	5.80696	6.39605	5.23375	7.83761	6.75565	4.94762	8.36627	8.11717	9.60071
ENSG00000087995	9.16652	8.54529	7.19355	5.64039	4.51777	5.7803	6.63216	6.91497	6.87126	6.16415	6.46323	6.06651
ENSG00000166946	4.56283	5.00907	4.91436	6.9442	6.55082	7.48207	6.87418	6.63582	6.4702	7.73745	8.4902	8.23214
ENSG00000151287	9.74192	8.84508	6.74481	5.77283	6.02375	6.32774	8.11378	5.89581	6.54246	4.98883	5.51107	5.38776
ENSG00000156853	8.44567	8.647	8.51953	6.98014	7.05003	7.90535	4.81506	5.48764	7.56639	4.74267	4.82587	4.89868
ENSG00000237854	4.00518	5.4102	5.52229	4.87795	5.15851	6.94581	6.1387	7.08084	6.83479	9.04441	8.44364	10.4001
ENSG00000158793	4.89089	4.3172	5.61937	5.54891	5.24687	5.81535	6.44361	7.38741	5.62719	9.87177	9.23819	9.73647
ENSG00000033050	9.86543	10.2868	9.45322	6.40564	4.87506	6.43901	5.15388	5.73449	6.70397	5.2825	5.1703	4.27251
ENSG00000237172	5.03908	5.46074	5.91736	8.19393	7.55072	9.02416	5.6638	6.35229	6.23828	6.18895	7.37093	6.48934
ENSG00000251281	9.89872	11.7584	9.75163	6.14761	5.21505	3.67219	5.3545	4.78527	4.29239	6.29304	5.49654	6.79626
ENSG00000052749	10.4415	8.93007	9.23255	4.7482	4.27696	4.62952	6.22745	6.10432	5.70551	7.0388	6.98147	5.09801
ENSG00000075702	9.22084	8.59456	9.5849	7.19448	6.56953	7.27957	5.45491	5.3614	7.26026	4.60464	4.64011	3.59033
ENSG00000168273	11.0685	9.34805	7.00949	5.30235	5.17189	5.9736	5.3545	6.8283	9.31611	4.9453	4.51386	4.48873
ENSG00000132541	10.8036	8.17207	7.3532	5.55783	7.42571	4.64785	6.47699	5.82593	7.07238	4.93751	4.86781	6.15522
ENSG00000267321	8.76225	7.56505	8.96332	6.56272	6.32449	7.09086	5.35628	6.10002	9.43064	4.50923	3.80378	4.66404
ENSG00000006652	7.51258	6.41669	5.63743	4.21236	4.18035	3.59136	9.31049	7.86931	3.13017	9.12594	8.75309	9.17385
ENSG00000225138	2.66273	4.2835	5.50501	10.1784	8.77989	10.049	5.38499	5.39978	6.03212	7.02741	7.29185	6.25851
ENSG00000148459	10.2669	9.33461	9.03878	5.34575	4.60568	5.13574	5.42434	4.99333	6.60189	6.71812	6.1452	5.22384
ENSG00000069399	2.86107	3.23426	4.08794	6.83524	6.38074	8.00719	8.81626	8.4199	10.2974	7.04168	7.22023	5.53653
ENSG00000189077	5.48234	4.82609	4.72082	7.34118	6.2661	6.72101	5.6977	7.85298	6.6229	7.89219	7.87804	7.38685
ENSG00000171522	8.29201	8.33578	7.33569	8.79487	9.61735	9.15421	5.28555	4.11894	4.95099	4.13572	4.5977	3.86743
ENSG00000242147	8.94463	7.23378	5.68475	7.98301	8.01602	7.53844	5.3545	5.38181	8.50627	4.3854	3.69354	5.69809
ENSG00000126778	4.72041	4.94218	4.7183	6.47904	7.59121	8.39014	6.55444	7.16433	7.29673	6.89551	6.4015	7.1153
ENSG00000173230	2.66994	3.74551	4.31827	6.81005	9.07154	5.7613	8.88016	7.19908	4.40499	8.16725	8.28119	8.90294
ENSG00000013619	6.03164	6.56778	6.98668	9.0791	8.36233	8.89747	6.15704	6.4249	6.68255	4.38479	4.68099	3.90434
ENSG00000167930	4.76768	4.5483	5.22406	6.48689	6.14159	6.81974	6.77032	6.81905	7.2695	7.49072	8.44112	7.26647
ENSG00000168763	6.70307	5.96132	6.67268	7.71339	8.40685	9.83672	4.56575	5.1171	6.70261	6.15382	5.20356	4.99903
ENSG00000113108	3.94688	3.47443	5.30095	7.97146	7.93553	8.27246	6.69019	6.65566	5.79429	6.99432	7.9066	6.93354
ENSG00000075420	4.18247	5.10411	4.67102	4.53577	5.28907	4.29667	7.66899	6.9954	4.47475	10.4373	9.38033	10.6267
ENSG00000147905	6.28499	5.47678	4.98558	4.29056	4.89278	4.3135	7.36511	6.86065	4.58123	10.3607	8.80155	9.44491
ENSG00000197261	4.37901	3.76378	4.38393	6.87908	6.76918	6.22857	6.99727	7.91668	5.28975	8.02493	8.07541	8.73682
ENSG00000073536	7.77504	7.20372	7.07785	4.92431	4.40365	4.78041	6.02344	6.41968	4.91714	8.62875	8.13331	7.12832
ENSG00000145014	3.98955	4.67614	5.89138	8.46534	6.88423	7.52795	6.38642	6.69838	7.38946	6.43986	6.3447	6.59295
ENSG00000232640	3.6474	4.65011	2.48624	8.04399	7.7913	6.97078	7.90552	6.84082	5.09256	9.24381	6.0332	8.57513
ENSG00000160094	3.78891	4.66148	4.15646	8.78784	7.90144	9.71423	6.16225	7.00097	5.92846	6.82486	6.15426	6.17831
ENSG00000168502	8.1202	8.59967	9.01877	7.23945	6.38756	6.7611	5.14607	5.48469	6.32696	4.6157	4.87469	4.65085
ENSG00000181218	2.49184	3.19063	4.1218	7.29814	7.42926	9.35827	6.30574	5.95857	7.18496	8.3246	6.71166	8.75975
ENSG00000182774	9.49693	6.84257	9.61209	5.48048	4.97786	5.94003	5.07238	6.05243	5.96917	6.36699	6.21081	5.09053
ENSG00000250571	4.49328	5.60474	7.18086	9.4014	8.27735	8.06632	5.22576	5.88397	5.23649	5.98363	6.22243	5.46664
ENSG00000224837	11.3607	8.54769	7.50331	3.33683	6.10358	2.89015	7.14959	5.71422	6.29058	5.30663	5.66244	7.11432
ENSG00000172613	4.26742	3.87433	5.22181	5.91888	5.01733	6.25171	7.27076	7.29569	4.75867	9.64588	8.93103	8.47481
ENSG00000144834	5.6318	6.47735	6.38268	2.59345	2.39769	2.78849	7.44577	7.64593	9.47274	8.13328	9.31654	8.63966
ENSG00000176058	6.01785	5.63546	6.64048	7.91588	7.45829	9.16135	5.39505	5.05772	5.58749	6.63807	6.00327	5.40107
ENSG00000174840	9.39284	8.43805	8.54669	6.4786	6.29119	5.85524	5.45833	5.45038	5.69892	5.11921	4.92886	5.12502
ENSG00000280077	4.55457	6.09613	4.97794	5.3647	5.21682	4.34661	7.0793	7.69466	4.7452	8.60829	7.79119	10.2995
ENSG00000147535	4.00349	3.38286	3.90816	5.52016	5.76342	5.61825	6.42422	7.18348	3.83576	9.97808	10.3902	10.7508
ENSG00000157978	7.30663	7.18434	7.18128	7.14509	7.08409	8.4632	5.22006	5.60218	6.811	4.89367	4.84073	4.73068
ENSG00000151366	10.4354	8.42915	6.23387	5.25437	5.6761	6.80689	5.62909	7.34492	7.41195	3.8179	4.47619	4.94005
ENSG00000160818	10.5439	9.78459	9.11483	5.41962	5.61967	4.49058	5.21089	5.21511	5.01602	5.57573	5.70542	4.71963
ENSG00000153815	9.04499	8.45356	8.09858	5.75737	5.81408	5.96532	5.4981	5.45246	7.03379	4.80039	5.23046	5.05444
ENSG00000235501	3.10528	5.6435	5.58041	9.08395	9.71864	9.25305	6.29629	6.56478	6.48949	4.2946	5.41751	4.73995
ENSG00000104368	5.35353	4.42953	4.28044	4.60591	6.05619	7.2162	6.06568	6.77436	4.71365	8.60945	9.24955	8.78351
ENSG00000246763	6.4439	6.11036	5.11003	4.23153	4.15653	3.97272	8.87352	8.36788	5.68138	7.76299	7.64738	7.72362
ENSG00000167772	15.5612	10.6244	9.24812	4.38614	1.50692	2.3056	3.42908	4.15161	2.14987	5.75349	7.27981	9.64245
ENSG00000169228	4.8109	4.62395	5.77838	6.0685	5.05353	6.27295	6.54597	6.08426	5.36679	9.25128	8.98074	7.11862
ENSG00000150756	8.07027	7.32171	7.54739	5.79743	7.85837	6.27569	5.97107	5.89251	5.85366	4.50051	5.63491	5.13274
ENSG00000228109	3.60455	4.58333	5.07814	8.24099	7.25664	7.62756	6.23359	6.58669	7.40758	7.04445	5.98542	6.06809
ENSG00000162408	9.08363	8.27161	7.9871	6.03722	6.06549	5.85639	5.10487	5.22402	5.37175	5.74976	5.68062	5.24063
ENSG00000160392	8.76482	7.96277	8.24918	6.32217	5.66413	6.30675	5.0508	5.20081	6.38026	5.48624	5.60354	4.54951
ENSG00000037897	9.12777	8.27349	6.11647	4.55965	5.39089	4.70407	5.66093	6.63861	5.37675	6.28657	7.11201	5.88404
ENSG00000065029	3.62844	3.64102	4.02504	7.27648	7.27753	8.55934	6.63022	6.98317	6.24077	6.98562	6.98714	6.82247
ENSG00000198832	3.88059	4.00409	4.81585	6.43703	5.09996	6.82318	6.74058	7.6151	6.5827	7.31307	8.42187	7.18575
ENSG00000171680	4.60653	4.71937	5.54682	8.78773	6.92002	8.0103	5.79482	5.89518	6.27876	6.58194	6.41468	5.17762
ENSG00000184208	4.4698	4.94559	5.32945	7.4193	7.71167	7.31493	5.91391	6.17708	5.74673	6.13427	6.58743	6.57651
ENSG00000131584	5.23031	5.27283	7.48629	9.05723	8.35541	9.38404	4.94451	4.62255	5.37402	5.42712	5.16302	3.94643
ENSG00000164674	7.38591	8.27361	7.67443	4.31045	3.17293	4.00589	5.23339	5.32156	5.14965	8.39423	7.07868	8.24619
ENSG00000114268	3.44437	3.55081	3.51997	10.7987	7.54586	10.9804	4.72497	4.78806	5.26489	5.48216	6.6355	7.48302
ENSG00000174705	6.49413	8.00673	8.05656	6.90361	6.10661	7.02515	5.26257	5.1544	6.59587	5.26156	4.73733	4.42444
ENSG00000147155	7.00644	5.94549	6.42787	7.69243	7.22621	9.41548	4.36428	5.32801	6.24749	5.07534	4.7496	4.47487
ENSG00000074527	4.00282	4.25197	4.26354	5.4702	5.85222	6.0689	7.03565	6.04253	4.92631	8.2542	7.90754	9.86757
ENSG00000162623	8.53189	7.83925	6.68943	5.9327	7.25235	5.30821	5.89621	4.93455	6.10592	5.41125	4.94712	5.07296
ENSG00000234964	10.8882	9.47464	8.20905	6.33173	4.44648	5.26649	4.94465	5.35636	5.85567	3.77361	5.41483	3.94801
ENSG00000157111	9.21267	7.296	7.8922	6.27258	4.66262	5.38867	6.46377	5.53519	6.20964	5.69383	5.31092	3.96501
ENSG00000177192	9.39976	8.5159	9.04987	4.83671	4.81727	5.03709	4.96262	5.32207	5.79233	5.89914	5.15665	5.10209
ENSG00000196388	4.24289	4.10851	3.95902	6.82298	5.29243	8.87702	5.7148	7.94464	5.69716	7.99583	7.8587	5.24755
ENSG00000204580	4.40629	4.43157	4.87786	7.78641	6.97534	8.41191	6.23175	5.9899	7.03449	6.04719	5.9475	5.60909
ENSG00000073060	8.72817	7.90818	8.1485	4.29399	4.96287	5.18816	5.31507	5.58141	6.16259	5.43551	6.36804	5.29047
ENSG00000178802	4.89576	4.53552	4.61446	5.59423	5.11531	6.2267	5.60278	6.19991	6.16117	7.83911	8.62224	7.96662
ENSG00000139291	8.07011	7.28978	6.78096	7.10696	6.82518	7.27259	5.09989	5.65625	6.94504	3.9309	3.85772	4.40423
ENSG00000162300	5.0329	4.47333	5.14952	6.78801	6.37457	6.41535	4.8837	5.94966	5.17129	7.74068	7.34505	7.88055
ENSG00000176018	5.05839	5.17336	4.23873	4.79608	5.96474	4.30508	8.93116	7.7638	4.00938	6.91921	7.6873	8.34006
ENSG00000111846	6.50339	6.51677	5.92887	4.112	4.14821	4.19186	7.04873	6.84988	5.69078	7.58617	7.69869	6.88513
ENSG00000221914	7.61099	7.4885	7.07037	5.20443	4.77894	4.4383	6.46386	6.19446	5.89147	6.33962	5.70392	5.80384
ENSG00000179912	3.38309	4.93583	4.67546	4.53267	5.41302	5.14675	7.36323	7.46475	6.04947	8.22829	7.59167	8.19599
ENSG00000128590	1.55435	1.10093	1.38059	1.68841	1.88801	1.8704	15.032	12.569	1.63972	12.0031	11.8471	10.1267
ENSG00000175040	6.46023	6.28093	6.67943	7.46562	7.53794	8.29956	5.51284	4.8824	6.84797	4.2006	4.59885	3.91738
ENSG00000162227	5.9877	5.58268	6.36363	7.83608	6.55452	8.32627	4.76957	4.72179	5.66282	5.47515	5.84382	5.37245
ENSG00000183580	6.13999	6.73789	6.99945	6.23988	7.09652	6.53767	5.86965	6.19163	7.57293	4.68348	4.35097	4.06977
ENSG00000234287	10.336	6.47412	3.92923	4.55379	3.44049	2.44813	5.17601	10.6339	8.76364	5.4315	3.9261	7.28171
ENSG00000144747	4.15818	4.88434	4.77828	5.77354	7.19678	5.80003	7.53088	6.29555	4.31796	7.2204	6.81575	7.5435
ENSG00000163866	8.21278	7.52748	7.19372	6.00389	5.72407	6.43613	5.05702	5.35673	6.31876	5.0174	4.89056	4.56438
ENSG00000122257	6.50816	7.40313	8.53911	7.58901	8.00953	5.96957	5.05751	4.42666	4.5106	4.74178	4.442	5.02739
ENSG00000187957	5.56454	5.95297	5.13882	4.75847	4.21266	4.85193	8.02698	8.80915	7.01195	5.70446	6.02135	6.14751
ENSG00000124191	3.3969	2.63034	3.58921	7.28087	7.82237	9.05514	5.12606	6.33813	4.98093	7.29065	6.81904	7.52157
ENSG00000104356	10.1957	9.3983	8.63559	4.49736	3.81619	4.83558	4.84023	4.74111	5.81833	5.45319	5.08969	4.47541
ENSG00000168685	12.0777	10.3669	8.96588	3.24157	2.61353	2.63547	6.55661	5.44419	4.44025	4.83114	5.51477	5.06425
ENSG00000138760	5.39594	5.49749	4.97796	4.65553	4.76527	4.47038	7.15608	7.44942	6.18276	7.09691	6.79579	7.26706
ENSG00000089048	7.43902	8.32443	6.93913	4.51343	5.74315	3.93082	5.75991	6.57677	5.9561	4.35124	5.89996	6.04639
ENSG00000182670	3.99222	4.54814	4.60222	6.19612	7.46858	5.58778	7.13804	5.72504	4.51099	7.26183	6.85261	7.48531
ENSG00000065717	4.06695	3.87847	5.00774	6.74596	6.2893	8.07782	5.77087	6.40196	6.57333	6.44602	6.3046	5.78633
ENSG00000166340	3.72556	3.6887	4.30797	6.11454	5.94827	6.38359	6.96191	7.58993	6.66956	6.85305	6.81891	6.03749
ENSG00000277161	8.61974	8.49657	6.6875	5.63529	6.31833	5.81747	5.6424	5.53827	4.5623	4.65824	4.87131	4.23834
ENSG00000125630	7.26377	7.57867	6.45479	4.02117	3.77921	4.39756	6.60873	5.98401	5.37566	6.5048	6.38015	6.57672
ENSG00000106459	7.48313	7.65824	7.26485	5.40728	5.98875	5.57431	4.83268	6.0259	5.91505	4.59651	4.99278	4.97657
ENSG00000182179	1.69512	2.66045	2.81577	8.01609	7.43675	8.7334	6.16857	6.47337	5.99058	7.26116	6.24116	6.95661
ENSG00000168404	8.04995	7.57237	7.60123	6.51127	5.45143	5.82193	4.5977	5.42299	5.69683	4.64843	4.81599	4.22272
ENSG00000151576	7.231	7.80028	7.44165	4.90208	4.7012	4.88964	5.894	5.57774	5.32852	5.7639	5.51087	5.20015
ENSG00000209482	13.872	9.86314	6.23225	6.62097	5.83262	8.21411	4.79086	5.23302	2.88042	2.01094	3.01099	1.6288
ENSG00000118454	8.0414	6.59331	7.4138	6.0967	7.41613	5.2985	5.08124	5.14398	5.52838	4.7292	4.30571	4.50122
ENSG00000108840	2.74789	3.18623	3.53323	6.40843	6.43709	7.19768	6.32095	6.69193	6.29801	6.83983	7.67867	6.71648
ENSG00000141034	4.67948	4.36769	4.78161	5.05199	4.53773	5.00257	6.28973	6.46252	6.99419	7.33354	7.03673	7.49427
ENSG00000189114	4.58191	4.55227	4.68075	5.31752	5.07474	6.38088	6.41897	6.39093	5.49128	6.75372	7.47478	6.67467
ENSG00000108590	7.27876	5.77097	6.67016	7.66137	6.60897	7.05015	5.28066	4.72788	5.89872	4.45121	4.01251	4.2921
ENSG00000115295	3.72894	4.84352	4.17066	5.17133	5.9092	4.99819	6.48015	6.18478	4.1178	7.86883	7.18637	8.98234
ENSG00000187193	5.43169	4.58017	4.54663	4.339	4.19299	4.69466	7.00796	7.21375	5.60759	6.73431	8.28179	6.9819
ENSG00000268592	2.97415	3.39252	5.30712	6.19795	7.02164	6.4061	4.36325	4.89293	5.54065	7.3021	9.49542	6.69245
ENSG00000158092	4.70551	5.13591	4.03255	4.45283	5.00528	4.22937	7.81552	7.10594	4.99263	7.45805	6.54927	8.09595
ENSG00000140379	9.40185	7.53892	10.288	4.84284	2.67128	2.43632	5.60034	4.60658	7.49641	4.4295	4.59667	5.54152
ENSG00000141429	7.85112	7.52064	6.67246	5.52178	6.17948	5.04395	5.89559	5.33408	5.8988	4.42565	4.58512	4.50786
ENSG00000118762	4.12091	4.52033	4.28263	5.42098	6.48364	5.71511	6.58112	5.97603	4.00655	6.96677	7.38784	7.9554
ENSG00000223749	2.96022	3.48336	4.93974	5.19018	4.7881	4.4024	7.29622	8.08002	3.23432	9.99026	8.15403	6.79315
ENSG00000130720	3.50609	3.6571	3.6972	7.04731	6.64119	7.30572	7.49643	6.62991	7.74992	5.44792	5.58749	4.52375
ENSG00000260563	2.79941	3.77114	3.23948	5.83037	5.33234	7.31365	7.73153	7.60171	7.74741	5.27555	5.66504	6.90595
ENSG00000176102	7.13179	7.17779	6.49898	6.37901	7.28486	5.7867	4.56847	5.45776	5.41661	4.24366	4.31	4.92587
ENSG00000075131	9.6773	8.32455	8.23252	4.98768	4.57559	4.85293	5.48471	4.47841	4.30408	4.4726	4.44727	5.24213
ENSG00000110921	3.68414	3.22937	3.61957	10.3264	10.8098	13.2224	3.85598	3.87778	4.8985	3.6262	4.26712	3.62166
ENSG00000155111	3.82244	4.63342	4.68686	6.32892	7.11237	6.79795	6.4151	6.38824	5.22906	5.78191	5.71427	6.12033
ENSG00000119950	2.94854	3.26386	3.26228	6.30136	5.53257	5.61217	5.84845	5.80747	5.2071	7.36041	8.25785	9.62834
ENSG00000278922	5.15328	4.60123	6.01953	10.0141	9.02038	9.21825	3.43745	4.23388	7.31959	3.19092	3.56604	3.22133
ENSG00000115966	3.14641	3.54562	3.93584	4.72819	5.61229	4.48674	8.39672	7.16695	4.59953	7.86445	7.41928	8.04489
ENSG00000060642	4.19638	4.35371	4.12072	6.55229	6.47159	7.89108	5.54448	6.45441	6.41892	5.66282	5.96278	5.30734
ENSG00000260027	7.76216	6.33659	6.08039	7.18793	7.19217	7.2859	4.2892	3.60844	5.79038	4.6572	4.58645	4.1182
ENSG00000236098	5.30835	3.91923	5.46212	8.17297	9.59378	8.52399	4.53595	4.35147	4.6223	4.67916	4.7513	4.9662
ENSG00000079308	8.42124	7.93938	8.55424	5.97036	5.4567	6.10302	3.91367	4.12775	5.71449	4.32392	4.17269	4.05509
ENSG00000111266	3.75453	4.17036	4.17719	4.032	3.26709	4.02621	7.04485	7.91136	6.6689	8.07676	7.87905	7.71339
ENSG00000125459	5.4083	4.26255	5.67127	2.67906	3.11637	4.16627	6.16505	6.15406	2.69868	9.34084	11.4314	7.48922
ENSG00000159263	4.7361	4.51904	4.66028	5.27975	5.12317	5.56803	6.1977	6.14835	5.45349	6.8781	7.24581	6.75404
ENSG00000213080	7.48511	8.54146	4.89892	3.79309	4.50384	3.50928	4.89568	7.74523	6.52712	5.26794	5.34541	5.92427
ENSG00000174080	2.4503	3.2509	3.0509	6.48238	6.17048	6.95193	6.36494	6.11745	6.45675	6.54717	7.1116	7.40911
ENSG00000136205	3.49738	3.92217	4.02273	6.43506	7.6756	8.87256	6.09183	6.2292	5.98837	5.05653	5.31822	5.20728
ENSG00000168118	7.35027	7.15791	6.30177	5.73007	5.3429	6.09813	5.12883	5.44789	6.25542	4.51625	4.30651	4.56574
ENSG00000070444	3.3392	3.2769	4.18489	6.70213	6.53369	7.43862	6.21061	6.26029	4.6819	6.75793	6.72943	6.02186
ENSG00000198604	7.73001	7.96974	7.36574	4.63224	5.27851	3.59523	6.2257	4.93156	5.34981	4.94472	5.05353	5.03861
ENSG00000126953	8.55276	7.61726	7.09282	4.73173	4.84197	3.91126	4.92695	5.74828	5.32379	4.72467	5.05308	5.39405
ENSG00000278970	5.12385	4.1864	3.52878	4.9204	5.22682	5.19597	4.84887	7.3044	5.35575	7.57448	7.30118	7.24351
ENSG00000141232	4.12165	4.77871	4.73318	6.50621	6.97844	7.80031	5.39804	5.50362	5.13776	5.89182	4.95463	5.95376
ENSG00000129480	7.77951	7.25377	5.99376	4.1365	4.52269	3.9573	5.46894	5.674	4.9736	5.6585	5.29534	6.92694
ENSG00000184481	2.83796	3.2749	2.94638	6.80772	6.41653	7.98375	5.58517	6.4507	6.70803	5.94398	6.26526	6.22477
ENSG00000110721	6.85055	7.42307	7.31842	5.84052	5.41903	5.95772	5.42355	4.72109	5.99933	4.34851	4.56205	3.40577
ENSG00000163516	3.11456	3.91573	3.75124	6.79226	6.00674	6.9885	5.10248	5.87917	6.24586	6.42364	6.48224	6.33039
ENSG00000166831	5.8382	6.92327	6.74154	6.05663	4.79112	5.47216	4.74412	6.25965	7.25018	4.56911	4.96936	3.1669
ENSG00000234742	9.04133	11.4964	4.84154	2.44099	4.07671	4.31179	3.85427	5.37445	4.43741	4.819	5.41165	6.59837
ENSG00000108799	3.57589	4.12476	4.04077	5.64987	5.22012	5.68765	6.3372	6.57089	5.81505	6.59532	6.65854	6.41413
ENSG00000006468	4.3117	4.45911	4.46624	7.56754	8.02395	6.94646	6.0536	5.87958	5.36884	4.62896	4.10505	4.79528
ENSG00000095209	7.53945	7.25021	5.71437	4.31176	4.86214	3.95562	6.24533	4.99932	5.32802	5.37839	5.22079	5.78561
ENSG00000170190	3.16686	3.82778	4.05452	5.7641	5.63546	5.99549	5.98199	6.61308	6.33385	6.44733	6.72901	6.01112
ENSG00000268001	7.98006	7.97657	5.87507	6.90498	6.70697	5.89185	4.64609	4.01676	5.00307	3.83242	3.41394	4.0341
ENSG00000135074	7.8161	6.53879	6.76293	3.74938	3.81195	4.71337	4.9625	5.09198	5.61204	5.6414	6.0954	5.46987
ENSG00000123178	8.65004	8.30928	5.69974	4.57765	4.46542	4.78173	4.7966	5.83195	4.47874	4.71877	4.98151	4.64827
ENSG00000120725	4.43552	4.29392	4.06495	3.28109	3.1428	3.891	5.91184	5.18308	5.27587	9.35905	9.11644	7.86991
ENSG00000180611	9.97772	8.78336	8.61375	3.93623	4.70249	5.6533	4.51348	4.02562	4.33318	4.01306	3.48213	3.64482
ENSG00000122694	4.06485	3.84117	4.06983	6.0183	5.97025	6.57308	5.86979	6.36122	7.49413	5.33095	5.11853	4.92995
ENSG00000168827	7.68262	6.68395	6.24254	4.33377	4.73406	3.8994	5.91087	5.1489	4.6556	5.32485	5.54227	5.41943
ENSG00000184992	8.34096	7.77207	7.20692	5.64043	5.20927	6.13505	4.15561	4.68394	5.63909	3.69261	3.3346	3.56117
ENSG00000230795	3.44046	3.92442	4.52821	6.15207	6.48921	6.31633	5.35194	6.95628	5.62453	5.34215	6.01623	5.22691
ENSG00000170385	7.54645	6.87135	6.19835	6.72638	7.51587	5.93975	5.15495	4.16936	2.75773	4.29262	3.94526	4.2307
ENSG00000122863	8.24651	7.50904	6.73022	4.41495	4.38562	5.79191	4.42725	4.88902	5.84315	4.31687	4.39121	4.38087
ENSG00000137040	7.18875	6.72741	6.33016	5.60591	6.14591	5.074	5.32295	5.08842	5.44335	3.9079	4.03612	4.43422
ENSG00000229771	1.76141	2.16545	2.94708	7.07351	5.94824	5.57943	6.19023	5.90314	5.38317	7.29702	7.28394	7.6951
ENSG00000237523	5.86008	6.92611	6.10461	6.48537	7.44414	8.81822	3.24945	3.72629	5.29382	3.80582	3.64528	3.82505
ENSG00000140416	8.42408	6.64987	6.36673	4.33261	4.73727	5.1554	5.17485	5.11401	5.00838	4.78858	4.91699	4.49852
ENSG00000139372	8.06348	7.59878	6.96665	5.2203	5.40575	4.77467	5.38398	5.08815	4.01837	4.13989	4.12274	4.2921
ENSG00000164284	5.9759	5.91688	5.9261	4.30299	4.21102	3.37871	7.60098	6.70908	4.03535	5.90106	5.56683	5.54422
ENSG00000178105	5.9338	6.10011	5.48436	3.82464	3.7354	3.29463	7.00608	5.80271	5.08615	6.17073	6.16518	6.34229
ENSG00000132781	4.74576	3.85807	4.5555	4.67873	4.55961	5.00397	6.13596	5.96578	5.43687	7.00085	6.70779	6.26757
ENSG00000250510	3.19962	4.76658	5.50114	7.01898	6.8807	7.07319	5.04168	4.63601	6.96211	4.52232	5.61382	3.56903
ENSG00000181938	7.53591	6.10069	6.87834	5.85726	5.93355	6.19585	4.12784	3.9307	5.01182	4.1819	4.0063	4.91034
ENSG00000186594	7.43488	7.1725	6.87878	6.09256	6.01542	5.8887	4.95372	4.4498	3.10052	4.30253	4.6301	3.73108
ENSG00000129084	7.18605	6.96115	5.98783	4.11872	4.18246	4.14479	5.65296	5.50381	5.92707	5.45453	4.1305	5.39069
ENSG00000197530	3.8389	4.2802	4.74291	6.79373	6.67843	7.29279	4.65152	4.73748	4.44258	5.92706	6.12308	5.03609
ENSG00000123353	4.94236	3.68384	4.53813	4.54568	4.20668	4.51727	5.05342	6.25643	5.03134	7.69934	7.04083	6.99342
ENSG00000125746	3.59315	3.70559	4.07033	3.83001	3.2565	3.43486	6.04887	6.81431	5.14073	8.51939	7.70994	8.31633
ENSG00000172716	2.68598	3.4087	2.94638	3.78531	4.2686	4.0178	7.17468	7.05641	3.29356	8.56673	9.02954	8.16535
ENSG00000149591	9.2392	7.8143	8.12734	2.85338	3.11212	3.34688	3.67173	4.06137	4.22651	6.16962	6.48718	5.26717
ENSG00000169047	5.91755	6.23581	6.85003	6.60157	7.60845	7.16599	4.3899	3.98679	4.38517	3.54611	3.88463	3.77267
ENSG00000104983	4.30872	4.06881	4.54026	4.48692	4.28206	4.68365	6.1376	5.90249	6.46741	6.93881	7.09216	5.42095
ENSG00000149218	6.33713	6.98748	6.39375	4.26341	4.9357	5.36099	5.36021	5.78548	7.29785	3.89251	4.09914	3.59852
ENSG00000179163	2.72373	3.55295	2.69211	5.36549	5.27842	6.73474	7.27055	6.66764	6.37201	5.64624	5.79914	6.09774
ENSG00000221869	2.16429	2.27397	2.96931	5.77586	5.04575	6.97457	7.23029	6.99287	9.42287	5.32856	5.84434	4.1443
ENSG00000151881	7.1423	7.10682	6.51855	4.94871	5.17604	4.49721	5.62069	4.93731	4.63576	4.35554	3.95523	5.12848
ENSG00000092621	3.99243	3.23375	3.48357	4.00006	3.97274	4.15414	5.57002	5.43292	4.80956	8.68971	8.11551	8.3549
ENSG00000113645	6.74072	6.99219	6.82517	4.63384	3.98234	4.43504	5.05	5.35101	5.7891	4.76839	5.13362	4.03887
ENSG00000006534	2.30253	2.49155	2.99682	5.69567	5.42169	6.57939	5.70804	5.95451	5.24484	7.21513	7.32451	6.75677
ENSG00000111863	5.97242	5.5478	5.8932	2.18019	1.86925	1.51681	5.99897	6.19651	4.21999	7.8372	7.81166	8.58818
ENSG00000019549	6.45532	6.59024	5.67949	6.10505	7.0787	6.64087	5.35371	5.30286	3.93949	3.64675	3.331	3.43656
ENSG00000254531	2.63055	2.14623	1.84479	4.65466	5.61113	4.54375	5.30027	6.23566	5.08024	7.49646	9.17274	8.8141
ENSG00000150281	2.65006	3.21771	3.20227	5.08846	5.91061	6.22146	5.08741	4.18264	5.2349	8.18	7.62098	6.85031
ENSG00000115661	3.88734	3.78975	4.69197	5.328	4.63018	5.08555	5.63705	5.64928	6.11848	6.36359	6.58138	5.67981
ENSG00000077232	4.51034	4.48744	4.50949	3.79139	4.31403	3.57619	6.37831	5.68576	3.6406	7.37339	6.74883	8.41891
ENSG00000005882	4.0782	4.04591	4.05494	6.63834	6.20047	6.85283	4.58371	4.8072	5.70812	5.5419	5.97557	4.91227
ENSG00000164053	6.70092	6.56427	6.12164	5.49676	5.08426	5.82394	4.584	4.88474	5.60951	4.17711	4.02917	4.31169
ENSG00000125124	2.9	3.07735	3.19574	5.49013	5.64933	5.28526	5.87408	6.15275	4.86865	6.56503	6.92495	7.35602
ENSG00000036257	6.88592	6.87221	6.39705	5.38301	5.55062	4.93322	4.79461	4.31712	4.74896	4.61615	4.02775	4.7656
ENSG00000130347	8.06255	8.43104	6.39083	4.3874	4.421	4.84913	4.35765	5.17421	6.07627	3.82271	3.86416	3.44904
ENSG00000185339	3.29574	2.82977	2.99051	6.64853	5.94565	7.88172	6.19575	5.54433	6.42759	5.21655	5.48206	4.59286
ENSG00000101188	4.498	3.77002	4.95527	9.22687	6.28816	6.96173	4.55454	4.54396	6.16772	3.92268	4.42198	3.68855
ENSG00000124787	9.6619	6.82247	6.45313	3.79772	3.90675	4.375	4.22192	5.57442	4.71873	4.69808	4.51956	4.23251
ENSG00000066027	5.89683	6.06585	6.84639	5.78078	5.35991	6.05231	4.67626	4.51352	5.59203	3.52111	4.49944	4.15327
ENSG00000163935	7.41183	6.43815	6.41105	5.51523	5.50748	5.49923	4.50642	5.21533	5.29507	3.92108	3.67047	3.51674
ENSG00000255529	5.59754	5.61979	4.66934	3.48123	4.10896	3.79843	6.65321	6.07036	4.80764	5.87734	5.78703	6.43362
ENSG00000175938	1.34243	1.46873	2.27458	8.20129	8.54315	9.8416	4.54616	4.99308	4.76256	5.29459	5.89838	5.63991
ENSG00000205476	7.43925	6.16007	7.10726	4.5503	4.27639	4.96405	4.76547	4.6725	5.3555	4.7215	5.00265	3.7334
ENSG00000075223	5.73333	5.27483	4.41047	3.62803	4.48636	3.56888	7.65331	6.30902	5.09328	5.53184	5.41544	5.61211
ENSG00000087884	4.69558	3.32977	4.26603	5.27916	7.05813	6.50618	5.48126	5.81501	6.47835	4.44905	4.44108	4.83136
ENSG00000106261	3.14364	4.11209	4.06046	4.74509	5.24888	5.07674	6.29837	5.46588	4.30477	6.78513	6.39412	6.97281
ENSG00000146416	4.14627	4.16723	3.47048	3.64912	4.33059	4.64863	6.21901	6.33438	5.07335	6.92413	6.45218	7.1822
ENSG00000272734	2.43379	3.09724	4.36576	6.6751	5.95261	5.67471	6.06526	5.81833	6.25227	5.17646	5.59847	5.43785
ENSG00000151388	3.99663	4.65446	5.00707	7.56587	8.07518	6.73028	4.32417	4.64514	4.64089	4.16151	4.1248	4.59979
ENSG00000115840	7.12882	7.15595	6.13236	4.9423	4.74345	5.01205	4.86038	4.73888	5.79679	3.98229	4.20572	3.79182
ENSG00000198162	4.37809	4.50944	3.75484	4.08413	5.11569	3.8047	6.13936	4.85743	3.22224	7.17359	6.82045	8.61692
ENSG00000189057	6.02251	6.73385	6.03629	6.53804	9.1561	5.5349	4.74808	3.42788	3.70709	2.85594	3.10998	4.51298
ENSG00000262001	3.50056	3.51774	3.73424	5.34039	4.35393	5.21703	6.12871	6.14277	4.9907	6.12999	5.84838	7.3196
ENSG00000115008	0.763634	1.84862	2.01557	1.86793	2.95659	2.05739	9.32121	7.7026	2.34046	10.1186	11.1554	10.0292
ENSG00000136709	6.82769	6.16647	6.26299	5.9866	5.52326	5.85166	3.97694	4.10716	5.09243	4.2191	3.9009	4.24163
ENSG00000163235	5.10641	4.85477	5.17559	4.34803	3.35868	3.53247	6.04336	6.62934	6.08334	5.11952	5.75393	6.12128
ENSG00000095397	2.87179	3.71959	4.65131	6.26844	5.89893	6.24235	5.91294	5.13756	5.58768	5.74806	5.34204	4.68137
ENSG00000179528	3.33099	3.64198	4.17497	6.96697	5.77911	6.11903	5.46768	4.76725	5.40255	6.03744	5.2683	5.09527
ENSG00000127774	8.76628	7.60089	5.86319	4.90761	3.78286	5.20903	3.31436	4.17268	4.27007	4.65797	6.0755	3.28655
ENSG00000260279	3.11965	3.85037	4.62369	5.15768	4.62921	4.06015	6.26673	7.19781	4.10923	6.2427	6.20126	6.41462
ENSG00000115526	6.902	6.57302	6.19154	5.40236	5.32036	6.13327	4.40221	4.06919	5.14308	3.66154	3.8781	4.14975
ENSG00000125449	6.73303	5.40548	6.59838	6.34151	5.23414	6.8737	3.94996	4.51462	5.18588	3.73889	3.78285	3.43493
ENSG00000111906	6.08613	6.46399	5.47634	3.91969	3.88189	3.26025	4.75384	5.14269	4.84106	5.41839	6.1131	6.21959
ENSG00000130517	2.52757	2.53948	2.58604	5.50754	6.13414	6.84873	5.10208	6.16613	5.36728	6.23671	6.16213	6.26902
ENSG00000254198	7.42056	8.63593	6.10258	3.24161	4.6977	6.06716	4.63038	4.0372	4.52672	3.55531	3.78554	4.73552
ENSG00000006062	5.65225	5.30737	5.65355	6.44116	6.57817	7.74404	3.94228	4.13343	3.90306	4.16163	4.26957	3.54916
ENSG00000059145	6.24278	5.59672	6.82482	5.3265	4.70745	4.91487	4.48209	4.74015	6.09793	4.16161	4.20504	3.99884
ENSG00000154305	3.14453	3.36912	3.50161	4.17193	4.6806	3.53945	6.1618	5.49654	2.86975	7.74786	8.10895	8.43841
ENSG00000100246	3.58767	3.41528	3.99207	4.93795	4.19945	5.22368	5.43162	5.41215	6.08089	6.17142	6.31731	6.34653
ENSG00000007968	7.96936	6.43488	6.92706	5.63903	4.90773	5.10026	3.83655	4.04156	5.36549	3.50956	3.81777	3.56335
ENSG00000144802	2.45616	3.64391	3.93546	4.54983	4.02133	3.8519	7.90428	8.00969	4.35048	6.36041	6.4944	5.42705
ENSG00000127663	3.8025	3.93251	4.41321	6.3324	5.43142	6.37734	4.56802	4.68956	4.9524	5.57889	5.53001	5.32051
ENSG00000139278	7.3771	6.87813	5.80817	3.64827	3.62892	3.35871	5.08605	4.96395	4.20951	5.26857	5.22112	5.41853
ENSG00000122644	7.5581	5.83893	6.47148	4.19844	4.68103	4.13435	5.44471	5.14004	4.0471	4.57345	4.15023	4.43221
ENSG00000054654	2.8159	3.71042	4.03843	4.90872	5.97092	4.45378	7.29975	6.07747	4.07893	5.63544	5.68156	5.91017
ENSG00000105171	7.50193	5.7216	5.90248	4.48954	5.06421	5.12788	4.22316	4.79166	5.27245	4.2064	4.18435	3.82094
ENSG00000163520	3.36012	3.5328	3.99403	3.30805	3.56963	4.42171	6.63971	6.22689	6.80499	6.10395	6.31097	5.89533
ENSG00000163683	1.6365	2.22398	2.23617	4.45613	5.10459	6.09937	6.52124	6.53605	4.71606	6.57309	6.33432	7.72032
ENSG00000169991	7.24908	6.30924	6.16027	4.91815	4.70853	6.03625	3.6187	3.88548	6.12462	3.62752	3.88296	3.60085
ENSG00000065923	3.71318	3.86019	3.65872	4.6971	4.83702	4.67701	5.27578	5.22529	4.8775	6.17882	6.09647	6.97622
ENSG00000147324	6.87059	6.75475	6.01466	4.77302	4.58194	5.1093	4.17904	3.90024	6.03628	3.7747	4.17659	3.83675
ENSG00000169814	3.40223	4.05696	3.57172	5.65032	6.02488	6.93042	4.9254	5.16174	5.38846	4.80868	5.20823	4.81343
ENSG00000173846	4.22507	3.07805	3.88801	5.92457	4.92409	5.63741	5.36373	5.521	3.98518	5.9305	5.89246	5.51518
ENSG00000105767	3.43023	2.68191	3.54857	3.7699	3.90616	4.95675	6.20082	6.922	5.74652	6.10287	6.64381	5.85601
ENSG00000105327	1.03604	1.0804	1.05981	3.45382	4.21092	4.26979	6.48349	7.8024	4.03002	9.20651	9.205	7.8828
ENSG00000281490	3.82187	3.78902	4.63435	7.20801	5.44229	6.83607	4.3814	4.46649	4.49056	4.82492	4.81627	5.00307
ENSG00000253626	6.87696	7.02981	5.65734	4.6872	4.30485	3.98299	3.75721	3.82503	5.76022	4.86303	4.80465	4.15048
ENSG00000135114	2.33471	2.24554	2.16256	3.28796	2.90152	4.15649	8.55395	9.35496	8.9346	4.63067	5.39502	5.64624
ENSG00000272405	2.35969	3.24048	3.77408	6.277	5.64647	6.07093	3.87046	4.23608	4.64277	5.7365	6.08133	7.61996
ENSG00000013563	4.57771	3.04662	4.45509	4.55723	4.12556	5.03852	4.82683	4.78205	5.34471	6.57997	6.46428	5.71988
ENSG00000168887	3.57204	3.69044	4.0249	4.37462	4.94918	5.0219	5.28048	5.53023	5.1053	5.70346	6.52507	5.73877
ENSG00000160072	7.7923	6.20321	6.59258	5.17725	5.4578	5.04516	3.78586	4.07113	4.20327	4.23384	3.82286	3.12884
ENSG00000205309	3.28259	3.95905	4.08752	5.42808	4.87415	6.65869	5.40774	4.33275	5.11651	5.3337	6.46675	4.49769
ENSG00000134285	4.98989	4.58161	5.16348	4.28496	3.73535	4.29237	4.22354	4.67715	4.039	6.31079	6.54954	6.59692
ENSG00000273568	6.18125	7.30694	6.03013	3.54029	3.21777	2.71896	6.34331	4.88161	3.49598	4.32666	7.30892	3.95377
ENSG00000103381	7.56697	6.39281	5.78774	4.69363	4.97783	5.06266	3.97995	3.88933	4.29057	4.50786	3.98509	4.13649
ENSG00000204382	5.69951	26.885	8.88965	2.94273	1.01232	0.809405	0.869064	3.96329	1.03212	1.45238	4.51791	1.09432
ENSG00000131269	3.84134	4.07885	4.1146	4.63019	4.92295	4.34358	5.99243	4.79905	3.87623	5.90989	6.17487	6.48186
ENSG00000127589	7.54443	6.1534	4.53773	3.49799	3.19802	2.68647	4.70064	5.02463	6.5667	4.93266	5.12656	5.17041
ENSG00000278619	6.52343	6.58352	6.30298	5.23704	3.87899	4.56634	3.89693	4.89178	4.96099	4.14072	4.15897	3.97187
ENSG00000182858	3.34434	3.0024	3.43916	3.46375	3.36602	3.80203	5.18936	5.28815	3.93837	7.73975	8.18925	8.31045
ENSG00000144736	6.47354	6.47781	5.73873	4.54765	4.37164	5.45967	4.35574	4.47996	5.30946	3.76125	3.86878	4.17681
ENSG00000158292	3.77477	3.79294	4.0054	6.59027	5.81429	6.49965	5.16233	3.85291	5.89915	4.94913	4.85851	3.67698
ENSG00000275494	3.41705	2.84091	5.03194	4.25851	5.62054	4.96846	5.19908	2.96217	5.29516	6.26064	7.49929	5.5056
ENSG00000208028	0	0	0.939038	0.997608	0.47603	0	15.9531	6.05696	0.470172	10.3397	10.3212	13.2935
ENSG00000074266	6.54528	6.10522	6.01099	4.68944	4.57406	4.33028	4.64474	4.68948	4.86229	4.01628	4.07703	4.24187
ENSG00000144485	3.63289	4.90655	4.62812	6.10441	6.2564	7.40627	4.62505	4.37077	5.12711	4.38442	3.83827	3.44365
ENSG00000106144	5.46046	5.48001	5.97401	6.06911	5.91868	5.76012	4.24487	3.98972	4.74833	3.71597	3.67958	3.55006
ENSG00000171160	3.38984	3.87219	3.8255	4.4108	3.97046	3.99697	4.65641	5.63129	5.99132	6.59738	6.07313	6.11882
ENSG00000169981	6.85206	7.64035	6.7725	5.03281	5.13247	4.62988	4.44365	3.90337	4.05887	3.51517	3.59838	2.92467
ENSG00000143303	3.00695	3.37916	4.08151	5.756	4.63352	4.92484	4.84	5.31949	5.43999	6.22429	5.6565	5.19206
ENSG00000166562	5.40458	4.62906	3.39228	3.03539	2.58973	3.11375	4.97407	4.75887	2.79039	7.44293	7.58812	8.52977
ENSG00000160953	6.33321	6.01787	6.09181	5.49684	4.89989	5.25705	4.14762	4.04076	4.82574	3.71884	3.75561	3.66107
ENSG00000168917	6.33726	5.7452	4.99309	4.20976	3.25282	3.49488	5.49938	5.22891	5.4894	4.5565	4.99316	4.36741
ENSG00000137171	2.61285	2.83516	2.70948	5.92272	5.60916	7.17023	4.71364	5.01845	4.53155	5.99507	5.73188	5.18117
ENSG00000196998	3.4863	3.19174	2.95714	5.27147	5.92008	6.32631	4.5747	4.84106	3.83123	5.99186	5.88493	5.69524
ENSG00000165801	3.68278	4.12462	4.14334	6.50516	6.00517	6.70215	4.2851	3.81908	5.99809	4.12918	4.57587	3.8988
ENSG00000168010	2.34108	2.50098	3.97982	5.58125	4.69948	4.7211	5.91033	6.01051	4.37701	5.57575	5.85345	6.31491
ENSG00000100625	3.39532	3.51832	3.48176	4.94886	5.97126	4.60219	6.48724	5.07061	4.58944	5.54495	4.80464	5.3531
ENSG00000158882	6.47255	5.6435	6.27277	5.26648	4.21176	4.52371	3.55637	4.24598	6.39242	4.00781	3.84118	3.2619
ENSG00000006634	6.76849	6.21141	4.78985	3.76895	4.50364	3.14429	5.31302	5.13773	4.84627	4.18927	3.9321	4.94067
ENSG00000100413	6.85655	5.79898	6.08488	4.86481	4.60069	5.75137	3.78241	3.95467	4.08759	3.9329	4.16443	3.66073
ENSG00000187720	2.94765	3.23154	3.43078	4.27717	4.65627	4.3032	6.46904	6.12692	5.67024	5.50668	5.56303	5.25982
ENSG00000138764	1.43829	1.54085	1.40818	4.38441	5.13604	4.49132	7.06061	6.73286	4.67604	6.80181	7.08953	6.66914
ENSG00000132964	7.04851	6.003	5.71545	4.30779	3.94144	3.88185	4.52817	4.58585	4.38278	4.4277	4.21763	4.35898
ENSG00000148426	6.21297	6.43156	6.92537	4.0287	2.97496	3.26651	4.26182	3.91116	4.66899	4.88941	5.08888	4.71714
ENSG00000071575	2.77294	2.88837	3.01769	7.63513	7.24628	7.46097	5.26755	5.06317	4.80123	3.91405	3.71999	3.54126
ENSG00000173727	3.43248	3.72664	4.34358	6.82618	6.30606	6.75238	4.31502	4.61634	4.63273	4.52801	3.68586	4.04597
ENSG00000111300	5.85033	6.00911	6.09313	4.23264	4.09866	3.17437	5.29819	4.59171	3.85459	4.58357	4.65538	4.75657
ENSG00000176244	2.6392	2.41264	2.55383	5.10325	5.51757	7.11926	6.28921	4.978	4.14053	6.28082	5.5694	4.47613
ENSG00000140280	7.50273	7.27156	4.91886	3.82593	3.62898	4.61532	4.08171	3.79161	4.37595	4.4674	4.45939	4.10342
ENSG00000130590	3.69867	4.20179	4.75299	6.37098	5.72245	6.19267	3.28408	4.09014	4.57368	4.84801	5.34463	3.82688
ENSG00000166548	3.69771	3.64097	3.51311	5.29801	5.24935	6.10281	4.86939	5.29546	5.0766	4.63007	5.07397	4.41035
ENSG00000225377	3.24392	3.16157	3.74757	4.70016	4.38002	5.46981	4.31725	5.93982	3.59641	5.84033	6.15677	6.2484
ENSG00000243137	6.7377	6.18009	6.4896	2.2827	2.88501	2.74458	4.87486	4.87671	4.81218	4.78054	5.35707	4.7271
ENSG00000165861	2.87534	3.42252	3.58785	5.08825	4.96907	5.17678	4.4604	5.6727	6.15424	5.13961	4.91476	5.2687
ENSG00000135414	5.5739	5.45303	5.68174	5.09158	4.88578	5.29421	3.93253	4.03548	5.81081	3.97216	3.41434	3.48546
ENSG00000181274	4.05398	2.96384	3.76612	4.46016	5.02854	6.69971	5.34724	5.51398	4.94605	4.59685	5.3426	3.79907
ENSG00000224597	5.99711	5.8956	5.27008	4.24268	4.7238	5.04084	4.07295	4.5149	5.29567	3.90109	3.75093	3.74837
ENSG00000116750	6.30819	5.9617	5.06645	3.54472	4.07609	3.2646	5.78737	4.51196	3.99854	4.50279	4.75954	4.61507
ENSG00000139428	3.40863	2.9013	3.06277	7.29221	7.54656	8.44438	3.40083	3.88714	4.11113	3.90278	4.29749	4.14106
ENSG00000171056	4.82276	5.28601	5.62211	5.23558	4.93911	5.96902	4.65605	4.74989	5.40303	3.56416	3.0834	3.03122
ENSG00000142102	2.8234	3.62211	3.86166	6.48492	4.85451	6.10228	4.55132	4.64831	3.91905	5.2572	4.93962	5.25594
ENSG00000100299	2.73139	2.61748	3.75903	6.08925	5.1498	4.8616	5.076	4.54717	4.79088	5.91295	5.70723	5.04881
ENSG00000198855	2.25694	2.50962	2.05996	2.12041	2.48892	1.98727	8.52239	7.12813	2.57586	8.41699	8.92702	7.28896
ENSG00000086200	7.00465	5.88213	5.62346	4.05553	3.87037	3.31179	4.75655	4.52542	4.05258	4.61128	4.20468	4.28911
ENSG00000173914	5.35575	4.92098	4.79127	5.94032	6.6193	5.70145	3.95676	3.14531	4.10196	3.88703	3.63756	4.10245
ENSG00000103064	6.23224	6.10365	5.91199	4.63563	4.92906	4.83342	3.7068	4.09178	4.44166	3.77647	3.80111	3.64341
ENSG00000137338	4.52906	5.69971	6.42014	4.86961	5.97295	5.20227	4.11087	4.59232	4.42826	3.62049	3.21416	3.39422
ENSG00000255284	3.63754	3.79198	3.78453	5.84811	5.97353	6.92653	4.38371	4.60904	4.34965	5.00598	3.64646	4.09124
ENSG00000177337	1.92632	1.54736	2.44484	4.96482	4.25555	5.53591	5.27564	5.96865	4.83149	6.4209	6.25085	6.61581
ENSG00000101004	3.04556	3.51278	3.97974	5.04939	4.64977	5.22998	4.76495	5.22051	4.60014	5.26247	5.48315	5.17677
ENSG00000285410	2.44621	2.81598	3.38155	5.77244	5.75823	6.08365	4.95377	4.86566	4.69458	5.11769	5.34181	4.72617
ENSG00000156253	4.40425	3.82448	3.86347	3.64839	3.44102	4.32118	5.49644	5.05856	3.46584	5.44418	6.47356	6.36569
ENSG00000112357	4.00518	3.98774	3.82217	3.61232	4.2023	3.96903	5.43182	4.53174	4.44883	5.72596	5.8456	6.15572
ENSG00000261253	3.01881	3.44485	4.11899	7.93355	6.75648	7.11487	3.14577	3.65542	3.72231	4.6355	4.24159	3.86841
ENSG00000204634	1.73157	2.51583	2.77188	5.78521	5.42153	5.72853	5.41932	5.18647	4.56067	5.29079	5.53431	5.6711
ENSG00000104611	5.7187	6.10983	5.23726	4.78241	5.41008	4.81599	3.77448	3.84609	4.51889	3.70748	3.82726	3.75525
ENSG00000167257	3.45745	4.25087	4.23539	3.93849	3.76917	3.69056	4.67757	4.45982	4.79088	6.83057	5.50669	5.86389
ENSG00000101311	6.33696	6.70242	6.43335	3.7649	3.88597	3.52384	4.11054	3.77813	3.94878	4.48276	4.43025	4.02313
ENSG00000272086	1.95919	3.67188	2.78257	7.29983	6.96654	6.81095	4.02922	4.4518	4.3787	3.6326	5.05274	4.37326
ENSG00000175764	6.72471	6.34889	6.93135	3.6134	2.97819	3.64968	4.19726	4.32126	6.46363	4.28284	3.02093	2.78686
ENSG00000249673	4.25497	3.64021	3.70297	4.29034	4.2549	4.41777	4.31411	4.54769	3.51796	6.15334	6.06279	5.99303
ENSG00000138442	6.84693	6.81202	5.98701	3.79712	3.33954	3.53375	4.29719	4.23727	4.21579	4.01585	3.80953	4.08186
ENSG00000164251	3.22144	2.63973	3.26409	6.10116	6.47823	5.85651	5.58529	5.51559	5.01088	3.93961	3.73914	3.60947
ENSG00000156265	3.66311	3.28416	3.45348	5.4549	4.44602	4.22243	4.60496	5.16563	3.90451	5.27831	4.8872	6.58355
ENSG00000107872	3.6749	3.02851	4.26804	5.67248	5.27103	6.64077	4.00193	3.97389	4.46745	5.06514	4.81705	4.03798
ENSG00000166411	6.51383	6.00841	5.95957	3.98006	4.00111	3.62453	4.58996	3.93597	4.19218	4.43902	4.11008	3.54831
ENSG00000109107	1.95613	2.94107	2.8309	6.89075	5.53531	7.32013	4.47671	5.13992	4.93761	4.11047	4.29848	4.31585
ENSG00000023171	2.9021	3.75252	4.23474	4.56072	3.92687	3.96217	5.93145	6.49802	9.34349	3.40613	3.46417	2.74499
ENSG00000198873	4.08386	4.03483	3.8842	6.05491	6.18084	7.1717	4.1352	3.78986	4.75613	3.5001	3.82074	3.30841
ENSG00000214182	6.23763	5.72136	3.841	3.08125	3.65585	3.80545	4.34765	5.67845	4.98455	4.39784	4.10276	4.7939
ENSG00000164002	6.32758	5.1661	5.56772	5.32036	4.98785	5.88873	3.4444	3.71259	3.96772	3.86155	3.05287	3.31959
ENSG00000240024	3.90077	3.26633	3.35538	5.31293	6.26211	5.81014	5.08313	4.47489	3.29584	4.50479	4.00453	5.32489
ENSG00000205220	3.22772	2.98583	3.73588	5.90112	4.85921	7.77673	4.07728	4.09748	4.25794	4.56204	4.70823	4.28663
ENSG00000135473	2.40634	2.8897	3.20578	5.59655	5.68317	5.83185	4.93976	5.33302	4.45554	4.82971	4.72293	4.55065
ENSG00000164934	6.5734	6.12122	5.22815	3.90796	4.62803	3.3875	4.25001	4.4364	3.95136	3.58756	4.13566	4.21646
ENSG00000171612	6.47058	6.54118	5.86131	3.60306	3.42658	3.76604	4.55841	3.86977	4.55593	4.13901	3.62442	3.93466
ENSG00000165171	1.7942	2.18691	2.57325	4.44645	4.11771	4.81626	4.83326	4.6148	3.63239	6.63239	7.23711	7.40853
ENSG00000139211	3.44656	3.37236	2.33703	3.88931	4.15528	3.59004	5.46481	4.8096	1.9022	6.45891	7.35116	7.39261
ENSG00000011021	2.87102	3.63546	3.46562	6.25665	6.88048	6.54898	3.79184	4.19653	3.6992	4.36463	4.25766	4.10157
ENSG00000281398	6.57821	6.4697	6.43049	3.63773	3.16168	3.09645	4.90879	4.42942	4.03102	4.18926	3.371	3.73943
ENSG00000170522	4.21633	4.81838	4.40641	5.709	7.90359	6.37362	3.549	3.04722	3.16878	3.67181	3.24709	3.85233
ENSG00000169016	6.64267	5.13442	5.54314	4.68731	3.97375	4.48979	4.56587	3.77823	4.14912	3.58168	3.34082	3.99491
ENSG00000184178	7.20906	7.03256	6.82078	3.73704	3.46493	4.19775	3.72965	3.81703	5.38402	2.92406	3.0685	2.42914
ENSG00000168487	3.10725	3.54157	4.2855	5.40118	5.26583	5.92575	4.45324	4.57326	4.78592	4.32784	4.30094	3.81784
ENSG00000139998	5.33646	5.2137	5.54875	4.84322	4.67734	5.02073	3.62109	4.0463	4.91079	3.55222	3.84054	3.08547
ENSG00000170915	2.03467	2.21462	2.37758	4.32461	4.24587	4.64984	5.40003	5.44261	4.44613	6.04434	5.92037	6.54807
ENSG00000197798	6.28636	5.34824	5.17484	4.46602	3.92595	4.17967	4.23654	4.32436	5.18204	3.30319	3.65675	3.37958
ENSG00000133083	5.96951	6.10232	6.10202	3.74618	3.72612	2.91327	4.07798	3.71615	4.01656	4.67796	4.43742	3.93613
ENSG00000166169	2.99254	3.35877	3.88211	4.26707	3.30551	4.57838	4.60171	4.50275	4.29982	6.22991	5.47109	5.89064
ENSG00000242588	2.51472	3.04743	4.0496	4.20866	4.13551	3.98885	5.6305	4.77568	4.78988	6.12383	5.09916	4.85213
ENSG00000085231	5.53282	6.56283	4.82397	3.91637	3.48127	3.68153	5.17865	4.22259	4.53535	4.06466	3.43994	3.74555
ENSG00000249279	3.03335	3.8331	3.64874	4.67027	4.59075	3.46483	4.26137	4.5805	2.90544	5.80861	5.29201	7.06968
ENSG00000151694	2.94216	3.33293	3.4274	3.33962	3.44916	3.04393	4.76301	4.88518	3.29641	6.98402	6.74089	6.90916
ENSG00000130348	5.66072	5.53953	5.06965	3.58466	4.10688	3.07194	4.90772	4.69927	4.08143	4.54562	4.08285	3.75514
ENSG00000102981	4.25792	2.9686	3.24435	4.8449	4.31338	6.25811	2.87516	3.58395	3.70861	6.29093	5.92722	4.78352
ENSG00000104133	3.39533	3.48203	3.38895	4.21671	4.19949	3.68675	5.46404	4.86907	4.19014	5.3429	5.13624	5.67876
ENSG00000246451	3.32132	3.36867	3.27627	2.99815	3.45325	3.14952	5.99711	5.82632	4.87251	6.19107	4.34636	6.20856
ENSG00000125485	6.51628	6.20289	5.68265	3.44603	3.47186	3.89279	3.67651	3.92781	4.14457	4.22828	3.88545	3.86887
ENSG00000169994	6.46249	5.18188	6.29326	3.29341	2.52913	3.69479	3.70312	3.91341	4.75761	4.58602	4.63197	3.87427
ENSG00000178752	2.86635	2.78556	3.27677	4.03651	3.78759	3.94685	4.51055	4.99768	4.13678	5.94991	6.75338	5.86254
ENSG00000197062	3.2489	3.05776	3.44719	4.28907	3.84135	3.2104	5.57083	4.93084	4.66485	5.58526	5.46147	5.57466
ENSG00000120738	3.63429	3.75379	4.00572	2.51325	1.85406	1.79046	8.54279	6.62503	4.92692	5.37259	5.0743	4.73381
ENSG00000139192	3.08442	2.91115	3.32861	4.9932	4.77971	6.36413	3.7547	4.73491	5.12145	5.00368	4.69563	4.0124
ENSG00000111962	6.07613	6.00395	5.53946	4.66556	4.61446	4.79981	3.7803	3.38734	5.01743	2.86789	3.14484	2.52073
ENSG00000174327	3.643	2.58692	2.98967	7.14052	7.25701	7.85201	3.62012	2.88013	4.26129	3.15805	3.63209	3.26229
ENSG00000132256	2.95423	3.065	3.40343	2.84019	2.71052	3.17291	4.94544	4.37455	2.58223	7.54572	6.90699	7.77332
ENSG00000164815	6.6148	6.3981	5.27099	3.9627	3.64539	4.20484	3.98424	3.84709	2.93921	3.78333	3.39249	4.22436
ENSG00000165071	3.07281	3.57541	3.38978	5.14043	5.59864	5.18353	4.8491	4.09624	4.62637	4.05642	3.90607	4.64395
ENSG00000105829	3.83504	3.22291	3.26364	3.80838	4.18012	4.09479	4.95293	5.47809	3.39855	5.19741	5.03363	5.672
ENSG00000135763	7.49186	6.96683	6.03349	3.03156	3.43176	4.03109	3.21573	4.29274	3.86072	3.35058	3.37635	3.01686
ENSG00000143067	3.16726	3.73521	3.37893	2.94661	3.11436	3.51909	5.88665	6.33849	4.35168	5.17294	5.90133	4.57364
ENSG00000198015	5.91798	5.14154	4.44793	3.29683	3.60262	2.97354	4.70597	4.55168	4.34005	4.11084	4.23143	4.74161
ENSG00000164307	3.24086	3.27412	3.15278	3.8427	4.49254	4.15789	4.96091	4.68723	3.92062	5.09758	5.73649	5.48572
ENSG00000136720	4.7082	5.42135	5.88378	5.21758	4.30887	4.61017	3.75146	3.35844	5.06416	3.20234	3.66489	2.84162
ENSG00000188747	1.14784	1.4093	1.98133	7.15091	6.6318	6.97563	5.18059	4.60561	3.80509	4.15549	4.09122	4.82591
ENSG00000188483	3.94496	3.91712	3.0575	6.12162	5.22896	6.67794	3.67665	3.66755	4.76086	4.06953	4.04465	2.77776
ENSG00000281376	3.94197	4.03282	5.07367	6.5851	5.26535	6.31489	3.6114	4.17981	5.34435	2.10815	2.95614	2.49356
ENSG00000262089	2.06883	3.90253	1.85891	4.3729	3.76938	3.79174	5.57305	3.82109	5.45153	6.40509	5.00369	5.86464
ENSG00000204335	4.05982	3.70381	4.68698	5.16722	5.93998	6.81851	3.15941	2.85206	4.8042	3.47765	3.61027	3.4052
ENSG00000173950	5.10704	5.0649	4.82461	4.57988	4.54152	5.15514	3.92109	4.16933	5.26134	2.86081	3.33163	2.7749
ENSG00000239569	3.64996	2.78868	3.27962	5.58782	5.26997	6.6442	3.83399	3.00886	6.50639	3.43922	4.0808	3.43391
ENSG00000118503	6.2417	6.6871	7.05106	2.39477	2.23973	2.29678	4.58646	4.68853	4.42433	3.67819	3.63384	3.51279
ENSG00000171992	5.64278	4.76289	4.47087	4.52332	5.41063	5.58364	3.29214	3.66999	3.37004	3.85039	3.59717	3.25824
ENSG00000118894	5.55798	5.72001	6.07148	3.86701	3.21807	4.02477	3.88492	3.90104	3.7471	3.46594	4.1913	3.69362
ENSG00000167766	2.9548	3.37366	3.57403	4.09829	4.32531	3.45392	5.2101	5.07788	3.82328	4.94374	4.53106	5.85947
ENSG00000151304	5.24621	5.9664	4.8603	3.28159	3.76999	3.16049	5.42764	4.45986	3.31312	3.36206	4.18355	4.12829
ENSG00000169914	4.86863	5.57819	5.66684	4.68324	3.71883	3.88998	3.93457	3.52631	4.56943	3.88176	3.42391	3.37659
ENSG00000249550	5.75363	4.74649	4.50964	3.22632	3.25408	3.46895	3.22774	3.6486	4.25147	5.32557	4.49735	5.14177
ENSG00000175309	2.63626	2.84113	2.93251	3.59338	3.47329	3.23207	4.77233	5.49195	3.68566	6.46308	5.66846	6.23095
ENSG00000013503	5.95756	5.59344	4.82808	3.46596	3.61187	2.82709	4.30961	4.13986	3.06986	4.6403	4.19037	4.36371
ENSG00000140691	5.29257	4.65099	5.39621	6.61408	6.38705	7.43047	2.31465	2.29843	3.4462	2.55809	2.45893	2.14873
ENSG00000261534	5.39187	6.42305	6.83331	3.70018	2.60261	2.94598	4.04669	4.01833	6.21525	3.10899	3.74681	1.95178
ENSG00000065600	4.97469	5.14481	4.93881	2.62343	2.34519	2.90999	4.79497	5.61438	4.66396	4.73664	3.86104	4.23038
ENSG00000170264	2.87595	4.02692	3.42529	3.70342	3.74534	3.42724	5.01755	4.56933	2.96113	5.8472	5.11053	6.11835
ENSG00000114315	4.22795	2.35862	2.60626	6.85166	6.27012	7.4174	3.61987	3.79176	3.91483	3.70589	3.075	2.97666
ENSG00000253746	6.84001	6.7932	4.25491	3.85063	3.27538	5.22027	3.30719	3.12763	4.89207	3.55306	3.13428	2.49863
ENSG00000119917	2.61111	2.16334	2.39793	5.53483	6.15666	5.99049	5.51675	4.9474	3.97331	3.67243	3.93672	3.69257
ENSG00000213341	6.19677	5.40348	5.25247	3.7573	4.07896	3.08622	4.53293	4.27284	3.71278	3.48822	3.37187	3.4098
ENSG00000185187	3.08815	2.51428	3.50434	7.3351	6.33981	7.17246	3.43692	3.02502	4.2528	3.36067	3.7092	2.81795
ENSG00000162591	1.08012	1.33115	2.17397	6.14509	6.33028	7.36107	4.30627	4.41092	3.88749	4.41026	4.72068	4.25732
ENSG00000091592	2.42192	3.32343	3.59497	4.35939	3.72053	3.97238	4.218	4.10023	3.90975	5.79471	5.40837	5.56542
ENSG00000134905	5.91178	5.41741	5.11601	3.83926	3.89353	4.49603	3.25467	3.9491	4.02874	3.58883	3.59151	3.1608
ENSG00000138433	3.0434	3.60486	3.02095	4.16762	4.94991	3.97407	5.07928	4.21965	3.52695	3.93368	4.75092	5.95078
ENSG00000007944	3.14178	3.5601	3.09328	4.78575	5.63295	5.33434	4.21669	3.35269	5.15763	4.03115	3.61525	4.28548
ENSG00000164949	3.84741	3.72386	3.74941	4.22081	3.05159	3.55593	5.65478	5.81995	4.97747	4.14831	3.7628	3.66194
ENSG00000120217	4.89835	5.13748	4.83371	2.60294	2.04572	1.79825	6.65858	5.66578	4.77382	3.83659	4.07342	3.82949
ENSG00000110172	7.73018	7.16918	5.86443	3.39664	4.05195	3.2859	4.02806	3.57567	4.02777	2.27705	2.38035	2.33327
ENSG00000261270	0.506019	0.296965	0.378896	0.885564	0.537811	0.346241	10.6778	10.0014	0.303539	11.3638	8.32908	6.43662
ENSG00000118242	6.25285	5.88398	5.0968	4.46475	3.9285	3.74509	3.67859	3.62323	4.7308	2.79744	3.26043	2.58232
ENSG00000123815	2.93699	2.96755	3.195	4.54922	4.32469	5.09989	3.84806	4.10932	3.93075	5.36078	5.04713	4.60525
ENSG00000123213	5.78716	5.19631	4.93372	3.06267	3.29821	2.82257	4.35261	4.19413	3.94497	3.94798	4.08896	4.29666
ENSG00000261468	3.28032	3.07396	3.28026	6.03537	6.38641	5.26743	4.84587	3.96275	1.97565	4.06307	3.35908	4.28029
ENSG00000181264	3.43732	3.49522	3.48608	3.10792	3.10038	3.63274	4.7469	4.38995	4.43001	5.52636	4.89758	5.5296
ENSG00000164506	4.93158	4.90622	4.81708	4.65231	5.25315	4.09585	4.17262	3.70452	3.76437	3.11911	2.94105	3.41763
ENSG00000154380	5.21552	5.18439	5.3039	3.11325	3.45299	2.52782	4.77701	4.09464	3.54995	4.37469	3.93587	4.22395
ENSG00000229809	2.80007	2.77485	3.48016	4.38545	5.25444	4.93897	3.76391	3.54318	3.98285	5.24519	5.09386	4.47028
ENSG00000126603	2.85812	3.47447	3.7197	4.37394	5.29012	5.54102	3.40152	3.92378	4.5923	3.95415	4.57646	3.9818
ENSG00000100439	2.71489	2.87228	2.238	5.44468	4.92381	4.88272	4.46186	3.6755	4.0228	4.86985	4.28715	5.28461
ENSG00000275074	2.42463	2.21062	2.7492	4.6841	3.86544	4.5031	4.35434	3.88629	4.59703	5.57559	4.96831	5.69834
ENSG00000153714	0.950961	1.90447	1.15354	1.97439	1.86259	1.85447	7.55707	7.94927	1.81828	7.50446	7.8935	7.04007
ENSG00000172331	5.39003	5.32475	4.53819	4.07805	3.61907	3.62663	3.83609	4.361	4.6882	3.46112	3.73657	2.7831
ENSG00000217801	3.0351	2.77456	2.03487	7.19854	6.12546	6.92518	2.87209	4.49653	4.24346	3.01386	3.16217	3.44492
ENSG00000218226	5.60144	5.87303	5.27861	3.97766	3.98274	3.64579	3.27139	3.5124	3.38055	3.49723	3.49096	3.70737
ENSG00000113441	3.08447	3.58623	3.35623	3.28349	4.1892	2.63419	5.3694	4.51765	3.23244	5.25275	5.18088	5.51399
ENSG00000105894	3.5507	3.12567	2.73845	3.44591	3.66596	3.43174	5.55298	5.67237	4.87217	4.18211	4.78689	4.15521
ENSG00000002016	2.96375	3.03494	4.06521	2.95616	3.08568	3.15364	4.73598	5.56569	4.48448	5.23191	4.76741	5.10864
ENSG00000112659	2.49066	3.01199	3.30859	4.32853	3.84823	4.04258	4.10143	4.48954	4.12102	5.46171	5.31571	4.63119
ENSG00000074855	1.96474	2.12386	3.90581	5.63621	4.40512	5.27645	4.36941	3.83956	4.19519	4.57549	4.49069	4.35089
ENSG00000185238	5.93363	5.4274	4.68179	3.09757	3.42912	2.64538	4.40397	4.36484	3.53708	3.90499	3.53174	4.17008
ENSG00000114107	2.66045	3.27071	3.13239	3.61238	4.11605	3.38971	4.9838	4.7546	3.63203	4.41939	4.84291	6.28981
ENSG00000257732	0.723056	2.73697	3.31342	3.03694	4.47917	3.85903	4.35005	5.02875	3.64333	5.58673	6.80087	5.51842
ENSG00000123427	3.24379	3.1931	3.67563	3.7676	3.84306	3.62453	4.47671	3.73294	4.31337	4.95364	5.09506	5.12211
ENSG00000189362	5.85289	4.6049	4.58157	3.03466	2.59871	2.60871	4.43197	4.91377	3.74169	4.25524	3.79433	4.38194
ENSG00000259863	3.31799	3.31026	4.0035	5.09781	5.18173	6.74608	2.97936	4.17004	3.58257	2.94776	3.95303	3.44073
ENSG00000197860	4.97339	4.25386	4.0726	2.89563	3.02049	2.63372	5.13884	4.7097	3.29276	4.02152	4.66954	5.0161
ENSG00000165490	5.4778	5.11459	5.1779	2.99964	3.74485	2.67957	4.87611	3.83461	2.82746	3.98967	3.74142	4.21209
ENSG00000245849	2.28169	2.60294	2.63595	4.57836	5.1329	5.16164	4.18128	4.13121	5.84486	3.8392	3.85422	4.40682
ENSG00000205763	5.16412	4.2346	3.75025	2.66737	2.54558	3.15839	4.82764	5.01457	4.83755	3.99942	3.39341	5.0391
ENSG00000269825	5.5883	6.00037	5.67693	4.94373	4.44239	3.70808	3.61165	3.11028	3.34684	2.44836	2.47745	3.2599
ENSG00000177854	2.60807	2.43503	2.81687	3.92303	3.28792	3.94767	4.06875	4.32211	5.45194	5.01427	5.52563	5.20077
ENSG00000247626	6.78279	6.62116	6.93936	2.82066	2.52364	2.9294	3.99503	3.93709	3.2177	3.1323	3.00036	2.6823
ENSG00000180694	5.96664	5.37404	4.86468	4.28614	3.86233	3.91721	3.71394	3.71871	3.97796	2.96973	2.737	3.04025
ENSG00000173193	2.40995	3.3799	3.14182	5.1127	5.74602	5.061	4.52747	4.09095	3.2809	3.75434	4.15189	3.74002
ENSG00000172086	3.49859	3.76703	3.58527	5.24413	5.92662	5.13401	4.95894	3.66091	3.64229	2.7517	2.47481	3.73674
ENSG00000170854	5.34121	4.76671	4.4087	3.31937	3.00674	3.28166	4.47855	4.04646	3.0294	4.5816	4.30314	3.78594
ENSG00000267080	2.41069	2.81136	3.77677	5.46778	4.44856	5.09653	3.84827	3.65596	4.13426	4.36827	4.78679	3.48052
ENSG00000174669	3.05608	2.70666	3.14785	6.11915	5.58513	6.3307	2.92824	3.65542	3.63847	3.77512	3.80341	3.47019
ENSG00000158373	3.60797	2.97118	2.03925	4.72174	5.77849	6.03248	4.59835	3.73592	3.87474	3.01583	4.05038	3.73073
ENSG00000162664	5.36672	5.24021	5.00877	3.86314	4.96893	3.59006	4.06072	3.80185	3.06425	3.10021	2.69968	3.33403
ENSG00000169252	7.36076	6.95916	6.26998	3.61158	3.54057	4.01918	2.81566	2.76967	2.94066	2.71882	2.57548	2.51677
ENSG00000105427	2.18548	2.58982	2.49242	4.73409	3.75219	3.1921	5.1325	4.72179	5.29431	5.46504	4.50651	4.02024
ENSG00000159214	2.90939	2.27238	3.15241	5.10523	3.89772	4.74264	3.7138	3.80222	3.99091	4.8781	5.03033	4.55705
ENSG00000270055	3.083	2.75191	3.5838	4.4659	3.90847	3.34131	4.14284	5.15187	3.3754	4.32702	4.5626	5.3312
ENSG00000197961	4.59259	5.03355	4.95569	3.38307	3.45787	2.49674	4.68251	4.90524	4.06315	3.68193	3.21509	3.55667
ENSG00000070495	5.8507	5.50168	5.66144	4.45013	3.39601	4.44489	2.69923	2.91503	4.61492	2.76845	2.65167	3.06759
ENSG00000070081	2.42058	2.12589	1.94285	2.09083	2.6298	1.98291	5.96084	4.83741	2.64797	7.07002	6.22272	8.01829
ENSG00000141013	2.79835	3.13088	3.4634	3.94655	3.76636	3.95613	3.8745	3.88759	3.77687	5.56275	4.70373	5.00631
ENSG00000146678	6.00998	4.23786	3.80217	5.38575	4.52531	4.50045	3.35911	3.06216	2.31758	3.49602	3.807	3.36994
ENSG00000175105	2.90553	3.31387	2.84562	4.34215	4.40928	3.6721	4.81557	4.22905	3.15201	4.34243	5.00908	4.76568
ENSG00000124006	2.5947	2.68336	3.36919	5.57289	5.29443	6.07861	3.78369	3.55497	4.14261	3.82634	3.81452	3.08582
ENSG00000187266	2.61744	2.79684	3.07665	4.58854	4.07911	4.69708	3.9024	3.96312	4.16222	4.18809	4.41283	5.27682
ENSG00000249592	1.25509	1.35982	2.68923	1.93536	2.11085	2.77454	5.77946	5.96851	2.98253	7.0654	7.08301	6.64793
ENSG00000010361	2.93808	3.13089	3.18031	4.37916	3.85052	4.4087	3.59477	3.49298	3.89589	5.18071	5.20375	4.31863
ENSG00000008853	4.95308	4.33984	4.97654	4.99281	4.87714	5.4948	2.58	3.04271	4.0339	2.84526	2.81842	2.54758
ENSG00000197885	5.09343	5.56292	5.25853	3.51073	2.8984	3.62496	4.14114	3.5916	3.9658	3.30041	3.22586	3.297
ENSG00000136152	3.08364	3.56002	3.20227	3.78804	4.01421	2.8277	5.16714	4.17686	2.56992	5.15227	4.89737	4.95554
ENSG00000102967	5.08986	4.4548	4.06014	2.84529	2.66201	2.88639	4.21528	4.15962	3.9933	4.36814	4.43608	4.16595
ENSG00000119943	2.34622	3.06921	3.0268	4.66698	4.66884	5.69061	3.5662	4.184	3.71505	4.43386	4.15468	3.70802
ENSG00000132357	4.32083	4.63534	4.36901	5.63142	5.10139	5.23893	3.12457	3.07185	3.60789	2.6491	2.76356	2.69678
ENSG00000145536	4.20152	3.84318	4.41995	2.57476	2.64622	2.33361	4.28506	3.9544	2.42696	5.95469	5.69194	4.87372
ENSG00000031003	5.00311	4.34524	3.38498	4.96774	5.78543	5.18087	3.63009	3.34576	1.79533	3.07969	2.79406	3.87902
ENSG00000148082	3.41005	3.58156	4.38508	5.78425	4.93419	5.28138	3.31414	3.28181	4.07424	3.26126	3.1882	2.68569
ENSG00000011198	6.3383	5.27224	4.6756	3.7815	4.15324	3.43878	3.58728	3.35859	3.61277	2.88494	2.91135	3.1293
ENSG00000149474	4.11356	4.8597	4.48898	4.4389	4.08416	4.73601	3.59737	3.71037	4.23774	2.98849	2.92706	2.9484
ENSG00000223891	1.71582	2.38811	2.02091	3.91764	3.46418	4.73583	4.14324	4.77579	4.73592	4.95949	4.9506	5.30889
ENSG00000275560	2.30812	1.38164	2.48871	4.31842	6.05573	5.02223	5.05702	5.51551	3.07367	4.26271	3.73404	3.75802
ENSG00000115902	1.73848	2.05765	1.58178	2.51717	2.83478	3.03634	4.28306	4.93691	2.01776	7.46095	7.24146	7.23248
ENSG00000213344	4.51979	2.74724	4.25458	3.08178	4.01947	3.53445	4.73492	7.29249	5.71294	2.43362	2.02438	2.51871
ENSG00000101986	2.56245	3.25709	3.41064	5.08643	5.02874	5.84994	3.39763	3.83292	4.58976	3.09146	3.70536	3.05842
ENSG00000165804	2.46639	2.65883	3.58673	5.27377	4.61818	5.53797	3.51622	3.31564	4.17213	4.16172	4.1614	3.2898
ENSG00000105856	1.83559	1.90391	1.635	3.40539	4.74036	3.62873	4.99492	5.03819	3.89211	5.09106	5.2696	5.21392
ENSG00000281091	2.85247	1.93156	3.35167	3.87491	2.59859	4.16632	4.23608	4.10857	3.45505	4.7553	4.33401	6.92183
ENSG00000179523	2.92245	2.8942	3.13196	4.78028	4.42336	4.84295	4.16863	4.00369	4.02654	3.65728	3.8082	3.91875
ENSG00000090776	4.52719	4.36226	4.74124	4.93476	4.20785	4.25412	3.03513	2.94567	4.77535	3.1273	3.04976	2.61474
ENSG00000071246	2.37762	3.42431	3.2571	5.27595	5.48247	6.2088	3.31094	3.53102	4.28571	3.26135	3.0502	3.03825
ENSG00000203497	1.56359	1.66317	1.69763	5.28617	6.11313	5.41624	3.27602	3.13688	2.8724	5.5249	5.08605	4.83965
ENSG00000213160	4.85793	5.43462	4.63783	3.6097	3.82207	3.48455	3.7012	3.81473	3.7502	3.10364	2.925	3.30501
ENSG00000163684	5.65938	5.42418	4.24759	3.83074	3.74406	3.5535	3.28821	3.3893	3.98664	3.18246	2.9718	3.09818
ENSG00000021762	2.66805	2.76104	3.20255	4.81507	4.18704	4.72427	3.69421	4.06179	4.1294	4.09405	4.16334	3.80658
ENSG00000075336	5.4112	5.18327	5.2994	4.29213	4.32668	3.41624	2.70912	2.92444	3.49406	2.92537	3.13067	3.12959
ENSG00000117280	4.75265	5.20669	5.34976	2.75447	3.22344	2.59979	3.63449	3.8535	4.17063	3.77698	3.43863	3.46782
ENSG00000253540	3.62323	2.19494	3.08056	3.83055	3.33624	3.55882	3.53331	2.43167	3.15496	5.43308	6.11958	5.82789
ENSG00000186470	2.69194	2.90194	2.7163	3.65525	3.849	4.33645	4.25919	4.66575	4.47518	3.96076	4.08229	4.50454
ENSG00000166446	4.20559	4.60425	4.80076	4.122	4.40866	4.33472	3.50511	3.3485	3.81077	3.13673	2.80239	2.95356
ENSG00000149311	2.43155	2.94643	3.09297	4.43634	4.98694	3.55253	4.63448	3.8969	2.94507	4.29144	4.17834	4.59587
ENSG00000125454	5.77786	4.84404	4.60103	3.00576	2.72928	2.99648	3.2529	3.82979	4.19482	4.06159	3.50798	3.12646
ENSG00000275342	3.01802	2.09265	2.65608	5.97893	6.45922	6.9696	3.15548	2.91219	3.11546	3.06776	3.4414	3.06065
ENSG00000187535	1.96713	2.11951	2.32512	4.18799	4.27943	3.9552	4.2404	4.23834	3.90851	4.6602	5.08376	4.9255
ENSG00000183579	5.84841	4.62966	4.93473	3.88849	3.31998	3.35967	3.21362	3.24299	4.21508	2.9747	3.00358	3.21257
ENSG00000278974	5.88614	4.43311	4.93631	4.2453	4.34938	4.56457	4.05214	1.63282	3.11891	2.77314	2.70666	3.06145
ENSG00000103037	3.27394	2.96112	3.50678	2.76317	3.16441	3.26807	3.91675	4.2631	2.71233	5.29514	5.47341	5.15991
ENSG00000119138	0.666022	1.18122	1.55771	3.38454	4.06875	3.46818	6.93032	5.9211	4.21256	4.44834	5.15893	4.72432
ENSG00000253210	2.76356	3.20681	2.53959	3.83714	3.89082	4.44804	3.83507	3.08015	3.39083	4.73454	4.96236	4.98531
ENSG00000104213	2.92461	2.96348	3.00597	4.3182	5.6353	5.65793	3.36295	3.48947	4.54363	3.13243	3.20598	3.3401
ENSG00000074590	3.7031	4.12573	4.01624	4.39101	4.80989	6.00547	2.79262	3.44374	4.52292	2.52156	2.83677	2.39936
ENSG00000130052	3.23743	3.41185	4.39209	3.42988	2.67512	3.50999	4.32367	4.20393	5.89161	3.5403	3.79986	3.10883
ENSG00000105662	2.67804	2.90199	3.08635	4.61263	4.54125	5.45995	2.86867	3.04972	3.12339	4.34055	4.56549	4.2359
ENSG00000113916	1.784	2.59238	2.20891	3.63409	3.39819	3.26784	5.47262	5.44949	4.37787	4.61672	4.39167	4.26494
ENSG00000185760	5.91228	5.6761	5.92605	2.83784	2.65338	2.24722	4.16653	3.36718	3.01835	3.45106	3.35671	2.80719
ENSG00000181885	2.29837	1.91582	2.3393	2.67937	4.09497	3.69503	4.03628	4.22563	3.84326	4.98296	5.47142	5.83677
ENSG00000101844	4.79675	4.25305	4.34117	4.46316	4.84308	3.73241	3.66967	3.22706	3.64604	3.34497	2.63861	2.4318
ENSG00000169660	2.31051	2.35819	3.00881	4.53899	4.46395	5.55627	4.03916	3.56299	3.37455	4.32267	3.85298	3.97546
ENSG00000275464	5.67368	5.47768	5.6387	2.79005	2.75303	3.28493	2.6542	3.59078	3.00475	3.33352	3.93708	3.17615
ENSG00000197892	2.42666	3.00752	3.1559	4.06683	3.81467	4.10114	3.73952	3.77839	3.94831	4.39688	4.28174	4.46069
ENSG00000196352	3.44886	3.00581	3.36873	2.65342	2.75111	2.7385	4.69153	4.42151	3.43517	5.14136	4.45432	5.02867
ENSG00000247095	1.26661	1.28801	1.70714	6.0037	5.01339	5.46899	3.86303	4.10857	2.69199	5.10315	4.19023	4.42231
ENSG00000164845	2.70259	3.00752	2.84073	2.82321	3.53048	3.82058	3.93776	3.95563	3.11997	5.33333	4.79619	5.2409
ENSG00000226752	2.32242	2.79177	2.4083	3.95832	4.51267	3.75191	4.15818	4.06648	3.18186	4.43615	4.73177	4.75519
ENSG00000165312	1.62445	2.20585	2.0031	3.24979	4.21919	3.81346	5.08978	5.30065	4.16727	4.38028	4.73002	4.29091
ENSG00000130363	2.35624	2.37342	2.63778	4.04122	4.469	4.15484	4.44657	4.45674	3.46864	4.18562	4.25078	4.22158
ENSG00000226332	4.01917	3.07943	4.48077	6.11016	4.88193	6.41689	2.87382	2.85367	2.0091	2.24422	3.5003	2.57515
ENSG00000133247	2.27159	2.23328	2.86136	4.53948	4.00344	4.88087	3.57434	3.84269	3.91597	4.50092	4.393	3.96428
ENSG00000198839	2.82853	2.48995	2.84788	2.688	3.50856	2.52726	5.31781	4.50366	2.84048	4.8664	4.86955	5.65388
ENSG00000262227	1.56382	2.67228	2.72764	3.42464	4.52531	4.72075	4.37786	3.44493	3.55914	4.33391	5.27789	4.30603
ENSG00000178467	2.42784	2.16058	2.88483	4.43884	4.24222	5.2152	3.82404	3.77358	3.95127	3.95654	4.23645	3.78015
ENSG00000105655	2.79361	2.89398	3.28678	4.8325	4.13381	4.76822	3.50635	2.64229	3.65242	3.83939	4.32609	4.1307
ENSG00000277782	2.08478	2.52344	2.22448	3.35827	3.08624	2.67469	3.97802	3.36924	5.04136	5.89323	5.63755	4.77336
ENSG00000118515	5.39226	5.63096	4.73118	4.07235	3.86332	3.5612	3.65308	3.15256	3.08548	2.68624	2.59555	2.17321
ENSG00000185900	4.42863	4.77806	4.56161	4.12437	4.64947	4.62855	2.76425	3.20236	3.88762	2.87525	2.23512	2.44566
ENSG00000223960	1.9636	3.32328	2.675	4.37766	5.07797	3.93973	4.27717	3.56945	2.8953	3.73626	4.07512	4.57647
ENSG00000196535	2.95757	3.15212	3.26282	4.88116	4.40054	5.25862	3.27579	3.51414	3.73716	3.46922	3.51369	3.0165
ENSG00000188112	3.86878	3.58801	3.93486	2.33023	2.34514	2.46751	3.77284	3.99704	3.27474	5.30431	5.30176	4.23048
ENSG00000248370	2.09633	1.84539	2.4218	4.21662	2.79641	4.91795	4.03367	5.20702	3.77249	3.6684	5.21105	4.1903
ENSG00000244586	1.8247	3.48028	3.37021	4.93517	6.92624	5.82654	4.00516	2.80204	3.19247	1.91039	3.33719	2.6821
ENSG00000213398	3.03152	3.26356	5.10085	5.45587	4.62629	4.93472	3.03421	2.89243	2.88408	2.87468	3.0693	3.02596
ENSG00000154822	4.41264	4.3353	4.19501	4.02416	3.87633	3.8921	4.01535	3.36366	3.40322	2.79356	2.594	3.28757
ENSG00000099326	2.73468	2.71408	3.11745	4.83767	4.18894	4.61059	3.25823	3.51909	3.23084	4.28988	4.15394	3.50745
ENSG00000160785	5.13604	4.39888	4.81474	3.93414	3.92547	4.49394	2.91439	3.11706	3.66454	2.61293	2.56249	2.58141
ENSG00000005483	2.52031	3.00167	2.80236	3.53799	4.23183	3.04325	4.54097	4.10768	3.08293	4.33568	4.45185	4.47564
ENSG00000231074	3.20112	2.88206	3.01703	3.12525	2.71715	2.64636	4.21843	4.04599	2.76891	5.08206	5.0935	5.31427
ENSG00000104064	5.2588	4.75506	4.60488	3.37503	3.49748	2.69415	4.14485	3.13661	3.48658	3.18847	2.998	2.93464
ENSG00000227473	4.75009	3.64036	4.26812	6.66813	5.49823	6.36661	2.05738	2.14262	3.11755	2.21159	1.73456	1.59229
ENSG00000213977	5.68067	5.03294	4.01756	3.6734	4.07328	3.42304	2.27072	3.30052	4.0891	3.17707	2.41301	2.83441
ENSG00000135365	2.4641	2.90681	3.06064	4.47087	4.27912	3.99352	4.10798	3.84494	3.66402	3.82419	3.75769	3.59069
ENSG00000178726	1.82564	1.9003	2.54927	1.69562	1.85419	1.58258	4.67427	5.43343	2.74151	6.57873	7.05423	6.03782
ENSG00000175352	4.38879	3.72276	4.26382	2.46438	2.53105	2.27118	3.7201	3.93518	4.18126	4.56399	4.00078	3.82806
ENSG00000185950	3.76814	3.88182	4.34279	4.60177	4.43706	4.39169	3.11512	2.57682	3.05987	3.29823	3.11657	3.25774
ENSG00000177464	4.706	4.63924	5.35804	3.19996	2.83363	2.53083	3.18375	2.83093	3.36431	3.79648	3.81999	3.57525
ENSG00000179743	2.41851	3.41002	3.49908	5.59556	4.21979	5.5115	3.25752	3.23469	4.51825	2.80031	2.83384	2.52367
ENSG00000176659	5.9083	4.69037	4.92472	3.23531	3.82473	2.85185	2.98852	3.51208	3.70898	2.69008	2.71398	2.71876
ENSG00000134262	4.64474	4.96967	4.44491	3.52359	3.41431	3.27504	3.22127	3.65325	3.44025	3.46033	3.26766	2.44973
ENSG00000145147	4.65528	4.60799	5.15364	3.53713	3.47548	3.42818	3.39756	3.4482	3.73794	2.89155	2.93545	2.48016
ENSG00000125945	2.36582	2.89536	2.61314	3.80065	4.53128	4.71426	4.52852	4.14692	3.61364	3.06654	3.73404	3.68755
ENSG00000275131	2.43126	2.88672	3.30821	3.48893	2.83093	2.46232	4.97349	4.53187	4.08065	4.30363	4.35145	4.00877
ENSG00000181773	5.1525	4.76779	5.66331	3.59162	3.31848	3.00084	2.66839	3.33348	3.55797	2.30331	3.2459	3.04839
ENSG00000152147	5.53236	5.57609	3.95802	2.57397	3.2188	3.11349	3.20398	3.18153	4.45504	3.38403	2.43782	3.00413
ENSG00000267073	1.21735	1.46132	2.38655	4.43696	4.03275	5.79292	3.87558	2.76297	3.08691	4.17115	5.30869	5.06778
ENSG00000146833	2.45607	2.74592	2.4769	3.56128	3.55918	3.78656	3.76873	4.11193	3.93499	4.51134	4.24983	4.3659
ENSG00000173638	5.16089	4.50295	5.10643	3.47466	3.2098	3.15321	2.94985	2.83877	3.26153	3.36773	3.29971	2.9509
ENSG00000254087	4.85965	5.43219	4.93356	3.2934	3.52378	3.77659	2.91402	3.16396	4.23254	2.62543	2.15054	2.30166
ENSG00000132881	2.42769	2.25261	2.62353	3.44481	3.3772	3.63654	4.18309	3.51023	4.28024	4.94599	4.19655	4.30658
ENSG00000196950	3.81777	4.18645	4.00323	3.77727	4.4259	3.92596	3.63211	3.52825	3.93627	2.59616	2.72246	2.63226
ENSG00000103121	5.14754	4.58024	4.63237	3.30106	2.7132	2.86957	3.29393	3.51837	4.26414	3.18373	3.00271	2.63927
ENSG00000232931	2.362	2.2497	2.55725	5.80312	5.62636	3.91462	3.82464	3.74605	3.18794	3.48438	3.11393	3.27047
ENSG00000139178	1.59721	1.64629	2.12548	3.68621	3.50871	3.99456	4.19368	4.99354	4.22048	4.2197	4.24065	4.70114
ENSG00000184465	2.08613	2.56886	3.0302	3.82161	3.38714	3.34166	4.11099	4.59469	3.45034	4.12832	4.27592	4.20484
ENSG00000139793	1.48713	2.40004	2.29201	2.62228	4.22423	2.92548	4.69228	4.05164	2.62972	5.20608	4.97334	5.40169
ENSG00000246228	5.80013	5.33446	3.28643	2.49977	2.40536	2.84326	2.64295	3.26124	3.8752	3.44637	3.60304	3.89814
ENSG00000139190	1.48661	2.66717	2.92597	5.2844	5.28819	5.82712	3.40713	3.5095	3.9237	2.93495	3.08949	2.39164
ENSG00000215154	2.52418	2.7086	2.8806	3.00751	3.02126	3.27151	3.8879	4.48493	2.28779	4.8784	5.07761	4.66853
ENSG00000229644	3.48795	2.89296	2.93477	2.23251	2.03875	2.09001	4.97857	4.79987	3.55565	4.5404	4.0961	5.04709
ENSG00000031081	4.50472	4.9117	5.06199	3.85669	3.2476	4.0414	2.96825	2.96672	3.80542	2.41242	2.63671	2.20958
ENSG00000138613	2.52785	2.9237	2.66927	3.67239	3.41227	3.73079	3.81072	4.0637	3.57781	3.77279	3.90487	4.49695
ENSG00000106976	2.01334	2.3852	2.84461	4.00992	3.26117	3.17688	4.43939	4.35794	3.80937	4.0291	4.36699	3.85824
[truncated: 2,299 more rows]
